# Supplementary material for: How does the online innovation community climate affect the user’s value co-creation behavior: The mediating role of motivation
Source: PLoS One. 2024 Apr 23;19(4):e0301299. doi: 10.1371/journal.pone.0301299 (PMC11037537; doi:10.1371/journal.pone.0301299)
Supplement: S1 Data — (XLSX) [file pone.0301299.s001.xlsx]

## Sheet: Sheet1
SC	CC	NA	NP	NFA	TR	UPB	UCB	PSC	UAC
78	7	1	7	0	0	38	482	8.5	6.50954
88	0	3	7	0	0	48	392	8.5	0.327032
61	4	1	7	0	0	17	23	2	6.16874
54	1	1	7	3	0	64	366	3	5.24435
77	0	86	7	0	2	37	441	8.5	4.23687
56	0	0	6	0	0	12	116	8.5	3.84772
96	7	1	6	2	0	3	230	1	6.89571
60	0	10	6	1	0	9	157	2	5.70485
92	1	1	5	0	0	13	48	5.9	6.20288
67	6	4	5	1	0	12	146	3	5.28796
81	2	3	4	0	2	8	29	5	4.19241
51	0	1	3	0	4	4	16	3	7.44784
975	23	64	11	0	0	2104	33291	1	7.4777
1137	31	6	11	0	0	66	2720	7.5	2.91317
0	0	160	11	3	0	2	12677	10	5.9731
158	1	1	11	0	1	9	1493	3	6.89048
0	0	1	11	1	1	6	693	7	1.89329
0	0	5	11	2	5	7	1396	5.9	6.80932
0	1	11	11	0	0	6	1422	5	7.19898
0	0	1	11	2	7	39	1822	3	5.15185
0	0	1	11	3	1	31	1099	7.5	3.6611
6555	15	520	11	3	3	3	156	1	7.79859
0	0	10	11	0	0	2	1613	5	4.61392
57	0	1	11	0	0	4	1265	5.9	3.82738
89	0	6	11	0	0	2	1019	7	2.83964
249	2	5	11	0	1	17	2441	3.5	5.24017
58	2	7	11	0	1	18	2122	7.5	7.54885
0	0	1	11	0	5	23	1156	7	4.3074
0	2	5	11	0	0	2	203	3	6.90379
176	2	1	11	0	0	69	2005	6	3.37719
97	0	10	11	0	3	9	979	6.5	2.86127
0	0	1	11	1	0	21	1672	5.9	3.8036
69	1	1	11	3	6	15	355	3	5.31376
0	0	1	11	1	0	2	786	6.5	2.91284
4503	49	22	11	2	3	459	5333	7.5	2.33274
0	0	1	11	0	0	15	185	8	4.00563
0	8	26	11	1	0	40	947	7.5	2.2908
0	0	1	11	2	0	6	1064	5.9	7.40982
1755	28	5	11	3	1	19	1221	3.5	4.79815
0	0	1	11	1	0	30	170	3.5	5.91533
98	5	1	11	0	0	66	1302	3.5	6.65067
0	1	1	11	0	0	10	664	7.5	2.8056
347	2	1	11	3	4	23	632	7	5.28398
0	0	2	11	0	0	10	278	5.9	3.81128
0	0	1	11	0	1	2	509	7.5	3.38003
83	0	2	11	1	1	16	886	7.5	2.23982
0	0	1	11	3	0	24	1694	3.5	7.11783
0	0	21	11	3	10	22	973	10	5.93486
0	0	1	11	3	0	36	1434	5.9	4.34929
0	1	16	11	0	1	10	665	8	2.66873
0	0	1	11	2	0	27	1293	5	4.04013
0	1	1	11	0	4	40	612	7.5	4.06083
0	0	5	11	1	0	50	1241	6	6.18408
52	0	1	11	3	4	162	3221	5.9	3.67919
0	0	5	11	0	0	73	1321	5	4.03127
0	0	13	11	0	3	62	798	6.5	2.45259
0	0	1	10	1	3	9	617	6.5	2.90232
0	3	1	10	0	0	65	1556	7.5	2.32175
0	0	1	10	2	2	7	239	5	6.5687
0	1	1	10	0	0	7	497	7.5	2.20875
0	7	6	10	2	0	13	1346	5.9	3.79313
0	0	6	10	0	1	29	774	7.5	2.22636
0	2	1	10	1	3	29	976	5.9	2.72352
0	0	1	10	0	1	15	570	8	1.9846
0	1	5	10	1	1	15	261	3.5	4.77172
0	0	5	10	0	0	8	532	6.5	2.86969
0	0	5	10	0	0	34	421	7	1.7868
0	0	1	11	3	1	105	434	7	4.01695
619	8	64	10	3	0	232	375	3	3.69745
0	1	1	10	0	0	14	166	5.9	3.92076
63	1	1	10	0	1	12	174	8	3.36322
0	0	1	11	2	1	77	1611	5	4.28111
0	0	0	10	0	8	166	1361	5.75	1.45364
106	8	3	10	3	5	153	1937	5	5.01664
0	1	13	10	2	1	22	841	6	3.37918
51	0	16	11	2	1	87	4696	5.9	3.19747
0	0	3	10	3	0	24	1107	5	4.12054
0	0	5	10	0	2	33	747	5.9	3.78241
0	1	1	10	1	0	27	383	5	4.23456
0	4	1	10	1	11	159	2258	6	3.16592
0	0	49	10	0	0	1	28	7	4.2989
0	0	1	10	0	1	5	498	8	1.43858
66	5	3	10	0	0	40	4285	1	7.36597
0	0	1	10	1	3	55	299	7.5	4.03474
81	5	7	10	2	1	64	886	7.5	4.65296
0	1	10	10	1	0	36	478	6	3.37131
0	2	4	10	0	1	57	1522	5	4.24541
0	0	5	10	0	0	28	48	5.9	3.7597
0	0	0	10	2	2	189	1050	5.75	2.38252
0	1	1	11	1	5	35	2786	2	5.3975
0	1	1	10	1	1	34	2109	8	4.29145
0	0	1	10	0	1	29	850	7.5	3.78221
110	16	9	10	2	0	175	1120	3	4.96643
0	0	1	10	0	0	19	605	8	6.5168
82	1	15	10	3	1	15	824	8	3.77271
0	0	6	10	0	0	8	215	7.5	2.3191
0	0	1	11	3	1	129	1329	7	3.83258
0	0	1	10	1	1	37	895	5	4.29588
0	0	1	10	2	0	43	421	6.5	2.52368
0	1	1	10	0	1	19	383	7.5	2.16158
0	1	1	10	3	1	27	532	5.9	3.60346
0	0	1	10	0	0	16	582	6.5	2.88866
117	2	10	10	3	2	39	780	8.5	3.84381
0	0	16	10	1	1	7	1544	6	5.22018
0	0	1	10	3	1	58	1021	7	1.83669
0	0	2	10	0	0	11	474	7.5	2.09944
0	0	13	10	0	1	30	2512	5	6.53247
0	0	3	10	3	3	4	378	6.5	2.6307
0	0	1	10	1	0	55	1655	3.5	4.64111
0	0	10	10	3	1	132	4190	6	2.58949
0	0	11	10	0	2	6	363	7.5	1.76979
145	7	2	10	2	1	30	1113	8	2.23431
0	0	10	10	1	3	46	407	5.9	3.65243
55	0	19	10	2	0	56	1295	3	5.30166
0	0	1	10	1	2	74	634	6	3.78232
223	5	3	10	3	3	18	1073	5.9	3.8222
55	0	7	11	1	1	21	1447	5	4.20142
0	0	1	10	0	0	8	169	7	4.47567
0	0	2	10	0	0	29	385	7	1.67203
0	0	5	10	0	1	71	427	7.5	2.1004
0	4	1	10	0	1	18	312	7.5	1.94311
0	0	1	10	1	2	21	489	7.5	3.52362
0	1	1	10	0	0	42	332	7.5	1.83354
0	1	5	10	1	1	5	1777	8	1.45886
0	0	3	10	2	3	34	1221	5	5.26331
1141	15	7	10	3	0	23	446	3	5.20686
0	0	1	10	0	1	158	1280	8	7.41691
0	0	1	10	0	0	18	376	7	1.89199
0	2	1	10	2	0	29	1128	5.9	2.91684
0	1	5	10	2	1	24	428	2	6.17887
113	0	1	10	1	0	37	596	7.5	2.29067
0	0	1	10	2	0	58	619	7	1.9543
0	0	1	10	1	4	20	5372	1	7.46669
91	2	3	11	0	2	9	1314	10	3.81178
0	3	0	10	0	2	14	653	8.5	7.1056
69	4	1	10	2	1	3	93	7.5	4.2863
0	0	1	10	0	0	11	1028	6	3.29415
0	0	1	10	3	0	21	500	6	7.38206
0	0	10	11	3	1	118	1105	6.5	2.97381
0	7	1	10	0	1	29	365	7.5	2.24786
0	0	1	10	1	0	35	297	5.9	3.83429
0	0	1	10	0	0	8	454	6.5	2.91917
52	1	6	10	0	1	8	606	7.5	1.94549
0	2	1	10	2	1	16	350	7.5	2.38721
0	0	1	10	1	2	55	402	7.5	1.88969
0	0	1	10	1	1	56	488	7	2.06623
0	3	1	10	0	1	24	762	6.5	2.73845
10696	160	259	10	0	1	20	576	7.5	3.90986
0	0	1	10	1	1	144	1829	7.5	2.26654
0	0	1	10	0	0	5	683	6	3.39026
0	0	5	10	0	0	40	532	7.5	2.35493
133	3	1	10	2	0	77	2218	7.5	2.28799
0	0	6	10	3	5	15	526	6.5	3.70753
0	0	1	10	2	2	16	392	7	1.94311
58	0	7	10	2	1	26	416	7	4.22503
0	0	1	11	1	1	29	1025	8	4.7116
0	1	5	10	1	1	18	424	7.5	3.97153
0	0	5	10	0	1	65	700	6.5	3.75626
0	0	2	11	1	0	10	872	7.5	2.30252
284	2	1	10	0	0	6	1055	5	4.27485
0	10	3	10	0	0	41	448	7.5	2.15743
0	1	10	10	1	0	52	6851	3	5.06263
0	0	1	10	0	1	10	93	9	2.12798
92	0	1	10	2	0	2	182	8	3.26579
0	0	1	10	0	2	51	839	7.5	6.12487
0	0	1	10	0	1	11	353	3.5	4.57857
1052	5	26	10	0	3	21	400	7.5	2.30502
0	0	2	10	0	0	52	530	7	3.843
0	2	10	10	2	0	63	210	7.5	4.77906
0	1	1	10	2	0	30	385	7	1.97126
0	0	53	10	3	0	1	1944	10	5.89329
0	0	1	10	0	0	32	171	7.5	3.3851
2621	29	48	10	0	1	6	1464	3	7.43327
87	4	32	10	0	1	24	303	7.5	2.3652
0	0	1	10	1	3	26	5510	7	1.48575
0	0	10	10	3	0	24	857	7.5	4.08107
0	0	7	10	1	1	44	2892	1	7.21821
0	0	1	10	0	5	19	395	7	3.15189
0	0	1	10	0	1	39	3536	5.9	3.69758
0	0	1	10	0	1	56	615	8	1.16822
0	0	1	10	0	1	16	316	7.5	4.19354
0	0	1	10	2	2	5	504	8	4.10256
134	0	6	10	1	3	9	988	1	7.26453
0	1	1	10	1	3	7	259	6.5	3.5903
0	0	1	10	0	1	20	595	7	3.95508
0	0	10	10	3	1	22	782	8	1.40343
0	0	1	10	0	2	6	77	8	2.75402
0	1	1	10	1	1	25	848	7.5	3.60586
110	1	1	10	1	1	46	1477	7.5	1.88966
0	0	1	11	3	0	181	1370	3.5	5.45588
0	2	12	10	1	2	7	284	7	1.91314
0	0	3	10	1	4	12	1215	3	5.40367
0	1	1	10	0	2	39	430	7.5	3.9834
0	0	1	10	0	0	28	188	7.5	2.36502
0	0	5	10	0	0	32	855	6.5	7.05906
0	0	25	10	1	1	40	626	3.5	3.4991
0	0	1	10	2	1	17	544	5	4.32337
0	0	1	10	3	3	30	564	7.5	2.27261
0	1	1	10	1	1	5	465	5.9	3.32194
100	6	7	11	3	0	181	1365	8.5	5.45861
0	1	1	10	2	3	25	815	7.5	3.9158
94	2	65	10	3	1	12	2428	1	7.2168
0	2	10	10	1	0	200	702	7.5	5.30533
0	2	1	10	0	0	30	182	7.5	2.34858
0	2	5	10	1	1	63	779	7.5	2.99848
0	0	1	10	0	0	45	260	8	3.36515
0	2	5	10	0	0	22	208	7	1.90315
0	0	1	10	0	0	31	315	8	1.45902
0	0	1	10	3	0	36	1659	6.5	5.07755
0	0	2	10	1	1	42	346	7.5	3.14572
0	0	5	10	3	1	69	402	6.5	2.91081
0	0	1	10	2	0	46	742	5	4.28041
0	1	10	10	1	1	17	467	7.5	2.20659
0	8	1	10	3	1	66	721	7.5	2.2193
0	0	1	10	1	0	12	1481	5.9	5.60906
0	0	1	10	0	1	8	313	7	1.50456
0	0	1	10	0	1	3	337	7.5	4.70753
0	0	1	10	2	3	7	2279	10	5.30486
0	0	1	10	3	1	33	935	3	5.33025
0	0	2	10	3	3	31	424	5.9	3.83276
0	0	1	10	0	0	16	1898	5.9	5.98864
67	1	123	10	2	0	14	2806	2	7.43998
85	0	17	10	0	1	4	473	7	1.68301
78	0	213	10	1	1	21	477	8	4.17938
0	3	1	10	0	1	4	213	7.5	1.73535
0	0	1	10	1	1	11	260	6.5	3.17353
0	0	5	10	0	2	30	935	7	1.72971
0	0	5	10	0	0	31	127	5.9	3.71487
0	3	3	10	0	1	28	600	7.5	5.49696
0	2	5	10	0	0	14	90	7.5	2.08766
0	0	32	10	0	1	34	482	7.5	6.86773
75	1	6	10	1	1	19	247	6.5	4.58087
2358	26	6	10	1	0	14	242	3	5.3053
0	0	1	10	0	1	52	1323	7	5.30575
951	21	1	10	1	0	17	1234	5.9	3.84994
0	0	1	10	1	0	14	286	7	4.74748
0	0	1	10	3	2	58	828	8	1.93466
0	2	1	10	0	0	9	297	7.5	1.68592
0	0	1	10	1	1	29	684	7.5	4.15344
0	0	1	10	0	0	44	407	6	2.67222
0	0	11	10	1	3	2	262	8	1.5651
0	0	8	10	3	10	13	607	3.5	4.50491
0	2	1	10	3	2	34	445	5	4.26181
0	0	1	10	0	0	8	297	7	2.40642
0	4	10	10	2	4	5	306	7.5	1.88023
0	0	1	10	0	0	32	398	6.5	2.43285
0	0	1	10	0	0	35	430	8	1.45891
132	8	111	10	0	1	13	298	1	6.51116
137	5	11	10	0	0	13	500	7.5	2.51123
0	0	1	10	0	0	8	54	6.5	2.71265
0	1	1	10	1	1	56	1595	7.5	2.29652
0	0	10	10	0	0	13	263	7.5	2.37168
0	1	4	10	0	0	8	94	7.5	5.02987
0	1	1	10	1	0	156	572	7.5	2.30557
51	1	1	10	3	1	7	1500	5.9	3.67195
0	0	1	10	0	0	55	491	7	3.69661
0	0	1	10	2	1	22	1825	3.5	5.29717
76	2	2	10	0	0	53	908	7.5	4.47535
0	0	1	10	0	1	77	430	5	5.24244
0	1	30	10	0	1	31	1222	7.5	2.15412
0	0	1	10	1	1	9	764	6.5	2.34253
0	0	1	10	0	7	89	1780	7	2.91567
66	0	4	10	1	0	33	170	5	4.84658
0	0	5	10	0	0	83	2303	5.9	3.79797
0	1	1	10	0	0	57	1868	3	5.0893
0	0	50	10	2	1	27	983	10	6.53241
0	0	1	10	1	0	5	67	7.5	4.60692
0	0	1	10	0	1	28	434	5.9	3.04117
0	0	1	10	0	1	28	418	7.5	2.12216
0	0	5	10	1	1	27	682	2	6.03446
0	2	3	11	3	0	326	4848	7.5	7.35613
0	1	5	10	1	2	42	370	7	1.74007
0	0	0	10	2	7	18	432	5.75	1.80915
0	1	10	10	0	1	130	740	7	1.85478
0	4	1	10	0	1	38	582	7.5	2.37079
69	3	6	10	3	7	13	1564	1	7.45275
748	3	129	10	0	0	19	363	7.5	2.11097
113	1	14	10	1	11	9	244	7.5	3.27776
64	5	1	10	2	1	144	839	7.5	3.70701
0	0	3	10	1	3	113	993	7.5	2.19782
0	10	47	10	1	1	45	179	3.5	4.60633
0	0	1	10	0	1	21	222	7.5	1.71359
0	1	1	10	3	2	135	1274	7	4.23058
0	0	1	10	1	0	26	346	3.5	3.0684
0	0	9	10	3	3	10	1104	3.5	7.29736
0	0	5	10	3	1	25	1434	7.5	4.44678
0	0	1	10	1	2	56	584	7.5	4.24167
0	0	40	10	0	3	21	2787	10	7.36714
0	4	10	10	0	0	2	46	7.5	2.29288
0	0	10	10	2	2	58	869	1	6.69659
0	1	1	10	3	3	5	2942	1	6.58967
0	2	2	10	0	3	18	792	3.5	4.43659
0	4	17	10	3	3	131	726	7.5	6.17133
0	0	1	10	2	0	96	2921	5.9	5.36567
0	2	1	10	0	0	47	250	7.5	1.95491
0	0	1	11	0	0	46	1363	8.5	2.32871
0	1	1	10	2	1	126	3860	7.5	3.36587
0	2	5	10	0	2	4	1339	1	6.94271
0	2	1	10	1	1	74	441	7.5	2.2364
0	0	1	11	0	0	3	853	7	4.5675
0	6	1	10	0	0	84	996	7.5	2.31368
63	0	6	10	3	0	87	279	5	3.96771
0	0	6	10	0	0	7	636	7.5	5.25213
0	8	1	10	0	0	38	268	7.5	2.74678
0	1	1	9	0	0	23	49	7.5	2.02105
0	0	2	9	1	0	8	214	7	3.77011
0	1	16	10	0	0	9	155	8.5	4.63706
0	0	1	11	1	5	16	1711	6.5	5.22604
0	0	1	10	2	0	55	1107	6.5	5.28827
0	0	1	10	2	2	165	657	6	3.38239
0	0	1	10	0	0	30	135	7.5	2.37676
0	0	1	11	1	1	18	967	7.5	6.00833
58	1	7	9	3	0	79	493	7.5	5.26099
0	0	6	9	1	0	1	42	5.9	3.79533
0	0	17	9	0	0	4	129	6.5	2.79476
0	0	11	9	1	1	1	280	8	1.4664
58	1	2	10	1	7	6	471	3	7.38068
0	0	1	9	3	0	87	279	8.5	3.97045
53	1	10	10	0	14	7	328	7.5	1.7158
0	0	20	9	2	0	22	656	7	4.28327
0	0	1	10	2	2	19	491	7	4.15431
0	0	1	9	3	1	17	520	6	2.21944
0	0	1	10	2	0	71	1631	3.5	4.81266
2242	42	10	10	0	1	30	2064	5	4.1104
117	1	1	9	0	1	34	217	7.5	2.22568
0	0	33	9	2	6	12	995	8.5	4.92392
0	0	1	9	0	1	4	232	5	4.02757
0	0	5	10	0	4	13	3560	7	2.85854
0	1	1	9	0	0	6	50	8	2.32665
0	0	4	9	0	0	33	216	3	5.13163
0	0	5	9	0	1	21	378	8	3.57045
0	0	1	9	0	1	9	550	7	3.65785
0	0	8	9	0	0	12	465	6.5	4.267
175	8	74	9	2	0	40	338	2	6.1893
0	0	5	9	0	0	30	458	7	1.54589
0	0	10	11	3	7	17	637	8	2.22884
0	0	1	9	0	0	16	608	5	4.30277
0	0	1	9	0	2	9	668	5	4.11631
0	0	1	9	1	1	53	417	7	2.10669
0	1	1	9	1	2	20	522	5	4.24467
0	0	1	9	1	2	26	453	3	4.79068
0	0	1	9	0	2	13	230	6	1.84196
0	0	1	9	1	0	4	257	5	4.08645
77	1	5	9	1	1	38	235	7.5	4.85062
0	0	1	9	2	2	23	736	7.5	3.88259
129	2	17	9	3	1	21	377	7.5	2.29459
0	0	5	10	0	1	111	1050	6	3.36202
0	1	3	10	0	0	35	322	8	5.79911
0	0	1	9	1	1	42	313	9	2.0191
0	3	1	9	0	0	69	185	5.9	3.77159
0	0	1	9	0	1	7	255	7.5	2.37164
0	0	1	9	0	0	10	282	6.5	2.64384
0	0	0	10	2	3	14	484	8.5	3.66725
0	0	1	9	0	1	17	793	5	2.98126
59	0	2	9	0	8	6	343	7.5	2.36844
0	0	1	9	1	1	16	468	6	3.30244
0	0	1	9	2	4	52	1193	7.5	4.2975
0	0	5	9	0	0	13	638	5	4.1711
78	0	10	9	3	4	3	967	10	7.45295
86	0	12	9	0	1	73	265	7	1.89314
55	2	5	9	0	1	9	200	7.5	3.58975
0	2	1	9	3	0	46	572	5	7.15737
0	0	0	9	0	0	10	525	5.75	4.82547
63	0	1	9	0	0	53	109	7	1.91933
316	4	1	9	0	3	7	3538	3	5.26857
0	4	6	9	0	0	11	2127	1	6.72991
169	10	16	9	3	2	3	2880	1	7.41813
0	2	5	9	1	0	46	362	7.5	2.55121
0	4	4	9	0	1	1	125	5.9	2.79673
0	0	1	10	1	2	10	891	6	3.27463
0	0	1	9	1	3	15	365	6.5	2.82299
75	3	14	9	3	11	45	1806	3	6.16836
0	0	1	9	2	0	12	485	5.9	3.83354
0	0	1	9	1	1	30	158	5.9	3.84265
0	0	1	9	0	0	49	1008	6	3.22475
0	0	1	9	0	0	1	808	2	5.58454
146	4	56	9	2	1	119	1613	7.5	2.30813
64	0	1	9	0	0	29	468	8	3.09714
88	3	1	9	1	0	23	272	5.9	3.56992
0	1	124	9	1	1	7	86	7	2.3838
0	0	1	9	0	2	43	1240	7	7.29912
0	0	1	9	0	1	54	372	7.5	1.25197
159	0	15	9	0	2	70	378	8.5	0.954876
2880	36	17	9	0	0	7	39	5	3.25838
0	0	1	9	1	0	22	266	8	1.46633
0	2	6	9	1	0	7	20	6	3.18152
0	0	38	9	3	0	9	4882	1	6.82296
0	0	1	9	0	2	13	340	8	1.36829
0	0	2	9	1	7	15	196	7.5	3.30463
0	0	1	9	0	0	26	456	7	1.77937
129	3	6	9	0	0	63	946	7.5	4.26774
0	0	1	9	2	0	9	565	5.9	3.84031
0	1	1	9	1	1	66	441	7.5	2.28227
0	0	0	10	1	1	50	457	8.5	4.28297
0	0	1	9	0	3	17	218	7	1.87722
0	0	1	9	1	0	4	77	6.5	2.58356
57	0	1	9	0	3	13	447	3	5.15189
0	0	3	10	1	1	31	422	7.5	1.97652
0	4	10	10	1	1	31	509	7.5	2.30693
0	0	2	9	1	0	15	180	6.5	2.70558
257	5	8	9	0	0	11	1661	2	7.27403
191	0	17	9	0	1	9	490	6.5	3.39279
0	0	1	9	1	2	10	1528	5.9	3.57389
0	0	5	9	0	0	7	224	7.5	2.26078
0	0	1	9	2	1	13	343	6	4.28991
0	0	1	9	1	3	27	291	7	1.85899
0	3	0	9	0	0	2	242	8.5	0.962365
71	0	1	9	0	0	16	265	8	1.47015
52	0	1	9	3	2	36	408	5.9	3.7606
0	0	4	9	1	2	61	637	7.5	5.2426
58	0	130	9	0	0	6	484	6	3.28876
80	20	7	11	1	1	43	1424	7.5	2.89975
0	0	3	9	0	0	17	219	6.5	2.83667
87	3	6	9	0	0	4	1378	5	4.0768
94	0	41	9	1	1	84	1593	8	1.4613
116	0	4	9	3	0	22	395	7	3.02517
0	0	1	9	0	0	8	35	6.5	2.69666
0	0	4	10	3	1	21	141	7	3.80358
58	10	1	9	0	1	8	1299	5	7.2839
0	0	1	9	0	3	27	608	8.5	2.86429
0	0	1	9	3	3	120	1077	6	4.00843
0	3	1	9	1	1	78	784	8	2.29678
0	3	1	9	0	0	11	93	7.5	2.37326
0	1	1	9	1	3	27	436	8.5	3.09424
113	1	0	9	0	0	4	37	8.5	3.74523
85	1	10	9	3	1	19	965	3.5	4.67672
0	0	1	9	0	2	52	300	7	1.8032
0	0	2	9	0	0	54	373	7.5	3.54003
0	0	1	9	0	1	46	360	7.5	2.17694
92	7	24	9	1	3	38	1204	7.5	4.5329
0	0	1	9	0	5	19	420	8	1.4688
0	0	1	9	1	3	25	729	8	1.44974
0	0	1	10	2	0	23	1122	3.5	5.33423
0	0	1	9	3	2	51	222	6	3.85249
85	0	1	11	0	0	6	925	7.5	2.38796
0	0	6	10	0	1	9	554	7	1.9816
0	1	1	9	1	0	19	578	7.5	1.77389
0	0	5	9	0	1	30	333	6.5	2.00015
0	0	1	9	1	0	6	2135	1	7.4154
0	0	40	9	0	1	4	894	10	7.45297
0	0	1	11	0	0	30	728	7.5	2.19464
0	0	1	9	0	2	16	455	5.9	3.84405
0	0	6	11	0	0	5	1411	8	3.84279
0	0	1	9	1	1	152	1179	3.5	4.82045
0	0	1	9	0	2	33	1063	8	3.83893
0	0	26	9	0	0	7	418	7	3.40452
0	2	3	9	0	0	32	149	5	4.34087
0	0	1	9	0	0	2	54	7	1.56475
0	0	3	9	1	2	8	240	5.9	3.73143
0	0	1	9	1	0	4	30	7	1.7246
0	0	1	9	0	0	15	197	7.5	2.31315
0	0	1	9	0	3	25	698	5	4.85492
0	0	15	9	1	4	46	1833	3.5	7.48071
0	0	1	9	0	3	5	164	7	2.38742
0	2	5	9	0	0	31	314	7.5	2.37267
0	0	1	9	0	0	13	931	6	3.75407
0	0	5	9	0	1	20	180	7	1.83588
0	1	1	9	0	0	48	412	7.5	1.87838
0	1	1	9	0	2	81	375	6	2.87123
0	0	6	9	0	0	24	250	5.9	4.29597
0	0	1	9	0	0	20	176	7.5	4.27251
0	1	1	9	2	1	68	2163	5.9	3.65629
0	1	1	9	1	3	6	126	7	5.14446
0	0	1	9	0	2	11	126	7.5	3.72114
1956	20	9	9	0	1	19	1097	3	5.23928
0	0	1	9	0	0	29	304	7	6.00372
99	0	10	10	2	2	11	2290	8.5	7.19847
0	0	1	9	0	2	7	329	5.9	3.84921
0	0	6	9	3	0	9	1475	5	4.12817
252	3	1	9	2	1	87	1279	6	4.88335
0	0	1	9	1	2	10	558	6	3.36822
0	1	3	9	1	2	3	554	1	7.01675
0	0	1	9	0	0	17	261	8	1.46139
0	0	5	9	2	0	101	1561	6.5	2.59521
0	0	1	9	2	4	10	757	2	5.61954
0	2	2	10	0	3	12	1029	5	4.25898
0	0	2	9	0	0	8	1068	3	6.62327
0	1	1	9	0	1	67	134	7.5	2.34445
0	0	1	9	1	0	19	351	8	1.26455
56	2	1	9	2	2	22	435	5	4.28652
157	1	4	9	2	0	60	74	8	2.39294
0	1	4	9	1	1	80	1563	1	7.55369
0	0	1	9	1	1	16	273	7	1.63894
0	0	1	9	1	0	17	346	6	2.48588
0	0	80	9	1	1	16	503	8	2.71107
1106	18	4	9	0	4	130	4596	1	7.54283
0	2	10	9	0	1	21	826	7	1.45007
0	0	5	9	0	1	35	469	6.5	2.9098
0	0	6	9	0	1	6	22	7.5	1.81655
0	1	3	9	0	1	17	122	7.5	2.36767
56	2	1	9	1	3	8	106	7.5	4.20344
0	0	54	9	0	0	3	974	2	7.33731
0	0	7	9	1	0	20	147	7	2.31054
0	1	5	9	1	0	36	251	3	5.29696
0	0	1	9	0	2	13	698	6	4.61815
82	10	1	9	1	11	15	306	7.5	2.26385
0	0	1	9	0	0	27	399	7	4.48302
0	0	1	9	0	0	10	136	6.5	4.14893
0	0	1	9	0	0	68	402	7.5	2.34565
0	0	2	10	1	1	44	761	8	1.44697
0	0	2	9	2	2	125	1431	7.5	4.73833
101	0	1	9	0	1	23	804	7.5	2.24794
115	1	36	9	0	0	6	232	8.5	0.913775
0	0	1	10	1	2	8	399	8	3.82272
56	3	12	10	0	1	32	372	7.5	2.36275
3700	46	33	9	0	0	7	112	5	4.34959
0	0	1	9	2	0	44	428	7	1.46936
428	3	384	9	2	2	51	519	8	3.83292
0	0	1	9	0	0	26	136	7	1.51311
0	0	10	9	0	1	21	159	7.5	1.99736
0	0	1	9	0	3	14	112	6.5	2.71922
0	0	1	9	0	1	19	117	7.5	1.82098
117	0	10	9	1	0	13	176	7.5	1.52606
0	17	1	9	0	0	31	806	7.5	2.03972
0	0	2	9	3	0	8	309	1	5.75935
75	0	2	9	0	0	8	376	7.5	2.89094
0	0	1	9	3	0	8	1299	5	4.29229
78	4	1	11	1	1	54	836	7	1.6976
0	0	1	9	0	1	29	419	7.5	4.55712
0	0	1	9	0	3	4	316	7	1.58487
0	2	2	9	0	1	16	72	8.5	0.946286
91	1	28	9	0	0	14	240	7	2.92056
0	0	0	9	0	0	20	195	8.5	1.82063
0	1	1	9	0	1	9	205	7.5	1.58396
0	0	1	9	0	0	23	207	5	4.0833
0	0	46	9	0	0	1	1177	2	7.34313
60	3	5	9	3	2	42	515	7.5	2.38763
0	2	1	9	0	2	10	138	7.5	2.04153
0	0	1	10	2	0	21	411	7.5	2.36034
0	0	5	9	1	0	19	559	8	4.73463
378	7	2	9	2	0	7	840	3	5.21386
0	0	2	10	0	0	13	252	8.5	0.928472
947	21	16	9	0	0	6	96	5.9	7.26676
0	0	1	9	1	0	25	2152	10	5.58959
106	1	1	9	2	2	14	1404	3.5	4.78814
0	0	2	9	0	0	4	798	1	7.44294
0	0	5	9	0	0	8	166	7.5	1.89209
96	0	5	9	0	3	29	1186	5	4.2865
0	2	2	9	3	2	19	390	5.9	4.87671
0	0	1	9	0	1	13	250	7.5	2.29982
0	0	0	9	0	0	38	480	8.5	0.853548
111	1	1	9	0	0	9	241	6	2.31803
0	0	2	9	0	0	11	422	6.5	2.78967
349	1	3	9	0	0	17	464	6	3.39893
234	4	1	9	3	0	178	694	6	3.38308
0	0	1	9	3	0	178	696	8.5	3.38308
110	10	5	9	2	0	47	714	7.5	2.20686
0	2	1	9	0	3	4	863	7.5	4.75616
0	0	1	9	1	0	11	1595	3.5	4.64983
0	0	1	11	0	2	20	801	7.5	2.21448
0	0	1	9	0	0	8	258	8	1.22049
53	0	2	9	2	1	12	160	7.5	4.26673
480	1	13	9	2	2	16	402	7.5	3.4053
0	2	1	9	0	0	12	177	7.5	2.2916
0	1	6	9	1	0	105	1749	7.5	1.74911
90	2	2	9	0	1	10	308	6	3.07229
0	0	1	9	0	1	2	193	8	1.03407
0	1	1	9	0	1	31	392	5	5.4698
52	0	20	9	0	0	19	576	3	5.29772
0	0	1	9	2	3	70	772	6	5.10242
2089	30	2	9	0	0	120	2838	3	5.22832
0	0	5	9	1	1	13	287	6	2.29032
0	0	1	9	0	0	18	109	7	1.63081
0	0	1	9	2	1	10	116	5.9	5.23173
0	0	6	9	1	2	17	805	5.9	3.6861
63	1	2	9	3	1	11	1276	1	7.38176
0	0	1	9	2	5	64	1486	6	4.7136
0	0	5	9	0	0	12	321	3.5	3.38416
0	0	1	9	2	2	16	243	5	6.14249
0	0	1	9	1	1	34	443	7	4.28432
0	0	1	9	0	1	30	682	7.5	2.33692
0	0	21	9	0	1	36	605	7.5	2.02227
0	0	1	9	2	0	29	342	7	1.95342
0	0	1	9	2	2	30	2098	7	6.62846
0	0	1	9	1	1	16	110	7.5	3.51841
0	0	1	9	2	3	26	1637	1	7.12237
2103	25	56	9	1	0	43	1187	3	5.6264
0	0	1	9	2	2	21	1098	6	4.75627
0	0	1	9	2	3	18	280	7	5.64004
88	0	5	9	2	0	33	497	7.5	5.23157
0	2	7	9	0	0	12	184	7.5	2.26727
75	9	1	9	2	0	35	826	3	5.41792
299	5	11	9	1	0	16	366	7.5	3.86196
0	4	0	9	2	2	16	330	8.5	3.59526
0	0	1	9	1	0	43	1018	2	5.91017
0	0	1	9	0	0	12	18	7.5	2.2921
58	1	1	9	1	1	130	1530	7.5	3.11644
0	2	1	9	1	1	68	638	8	1.47813
290	0	4	9	0	0	16	138	7	3.61701
0	0	1	9	0	0	20	45	7	2.16724
0	0	5	9	0	0	12	386	6.5	2.48174
564	5	11	10	0	3	11	1496	7.5	3.57696
0	0	1	9	1	2	11	791	7.5	7.28096
130	0	291	9	0	7	10	615	7.5	5.33461
83	2	13	9	2	0	55	1312	1	5.47013
0	0	0	9	1	1	13	194	8.5	0.726147
0	0	1	9	0	1	49	415	7.5	4.25771
0	0	1	9	0	1	17	68	7.5	2.31648
0	1	2	9	3	4	10	1011	3	5.24833
0	0	1	9	2	10	39	427	8	3.85012
0	0	1	9	0	0	6	450	5	1.38736
297	1	25	10	1	4	6	740	8.5	2.36304
0	0	1	9	0	1	57	34	6	3.24123
2072	44	28	9	3	0	4	2019	1	7.43726
0	0	8	9	1	0	28	144	7.5	3.46133
0	0	1	9	0	1	14	159	6.5	2.34947
0	2	1	9	0	1	18	742	6.5	2.72398
0	0	1	9	0	0	3	217	8.5	0.866897
0	0	5	9	2	0	26	637	7	4.30965
59	0	6	9	2	0	5	774	10	6.60399
139	0	14	9	3	0	19	125	6.5	2.91001
0	0	1	9	1	0	128	463	7.5	3.384
839	0	6	9	0	3	2	1020	2	6.72359
0	0	1	9	1	0	22	184	7.5	2.38643
0	0	13	9	2	2	8	1379	5	5.04388
0	0	3	9	0	0	4	240	7.5	2.37038
0	0	3	9	0	1	20	212	6.5	2.89204
0	0	3	9	0	0	21	470	5.9	6.0198
53	1	3	9	1	0	11	1456	3	7.37009
70	0	1	9	0	1	4	100	7.5	2.37626
0	0	1	9	2	1	10	717	3	5.17669
0	0	1	9	0	0	15	536	7.5	2.29397
76	8	1	9	1	2	32	241	7.5	2.20287
0	0	1	9	0	2	3	1427	6	3.81544
0	2	10	9	3	1	17	566	5.9	3.88201
0	0	0	9	0	2	10	27	5.75	2.59498
0	0	10	9	0	0	43	273	7.5	2.14362
0	0	1	9	0	2	5	548	1	5.21208
0	0	1	9	1	3	28	621	8	3.2885
0	6	2	9	0	2	4	1057	1	7.45024
0	0	1	9	0	2	66	1061	5	4.22593
0	0	2	9	1	0	65	227	5	3.94411
79	1	1	9	1	2	6	1618	5	4.16512
398	7	689	10	3	4	117	1099	8	1.35206
0	0	2	9	2	3	17	299	9	1.13322
0	0	2	9	0	0	18	206	6.5	2.73774
0	0	1	9	1	3	17	455	6.5	2.72285
0	0	1	9	0	0	2	356	6.5	2.53867
0	1	1	9	0	0	5	140	7.5	2.2226
0	0	1	9	0	0	1	14	7.5	2.31836
0	0	5	10	1	2	11	1471	8	1.12446
876	21	2	9	1	0	11	436	3	5.86146
0	0	1	9	0	2	41	1235	2	6.10189
0	0	10	9	0	0	16	119	7	2.03811
0	0	1	9	1	1	54	249	7	2.19044
0	0	11	9	0	0	8	122	6	2.58783
0	0	1	9	2	4	15	183	6	3.10767
127	0	7	10	0	5	10	316	8	1.82244
0	0	1	9	1	3	16	153	5	4.15145
0	0	1	9	1	3	5	931	1	7.09407
0	1	1	9	0	1	12	131	7.5	4.2864
0	0	30	9	1	0	2	130	10	6.80894
0	1	1	9	1	0	9	173	8.5	0.73028
0	2	3	9	2	1	12	343	7	5.09601
0	0	1	9	0	2	18	130	6	3.38147
0	0	1	9	0	2	114	281	5	4.19802
0	0	1	9	2	0	29	998	3	5.173
4330	21	150	10	1	2	11	1467	8.5	1.12446
0	0	1	11	0	1	36	1672	8	3.69863
0	0	1	9	1	0	67	1109	2	6.16847
0	0	1	10	3	3	20	133	5.9	3.66309
0	0	1	9	2	3	17	89	6.5	2.91109
0	1	1	9	0	1	10	117	7.5	3.02225
51	2	8	9	1	0	7	694	5	4.98117
539	3	356	9	0	3	7	113	8	0.533191
0	2	1	9	3	0	49	1160	3	5.20952
55	1	1	9	0	2	19	170	7.5	3.58611
0	0	5	9	3	2	44	1852	8	5.15193
0	0	1	9	1	2	30	785	10	7.15428
0	0	1	9	3	1	22	1718	3	7.37816
362	1	1	9	1	1	28	610	3	6.27275
0	0	11	9	0	1	5	148	8.5	3.82875
150	3	131	9	1	3	124	614	7	4.23404
0	0	0	9	1	1	25	69	5.75	3.83966
1093	15	8	9	2	0	8	1188	3	5.28645
0	0	1	9	1	0	40	354	8	1.31645
2734	47	34	9	1	3	3	477	3	5.21226
173	1	18	9	1	4	5	1050	1	7.72369
0	1	3	9	2	7	10	917	1	6.78525
0	0	1	9	3	0	33	208	6.5	2.31371
0	0	1	9	0	2	7	121	6	3.184
71	1	2	9	1	1	2	628	7.5	4.01233
92	4	2	9	1	0	89	396	3.5	4.8803
68	8	1	9	3	0	32	930	7.5	5.16566
0	1	5	9	1	1	173	453	7.5	2.16491
0	0	15	9	2	0	1	791	8	1.39892
0	0	1	9	1	0	30	480	3	5.88904
0	0	1	8	0	0	219	721	9	0.333931
0	2	2	9	2	1	76	347	7.5	3.75083
0	3	5	9	0	0	22	285	7.5	2.27939
0	0	1	8	0	3	21	365	8	0.521003
0	0	1	9	0	1	26	373	7	1.943
0	0	1	8	3	0	17	949	3	5.28588
0	0	1	8	0	0	24	256	7.5	2.34037
0	0	1	8	0	0	13	223	7.5	1.91557
0	0	1	8	0	0	11	976	3	5.30259
0	0	1	9	2	0	78	1303	3.5	5.09949
256	3	13	8	1	12	4	131	7.5	2.30543
0	0	11	9	0	0	6	53	7	1.88542
0	7	1	9	0	0	2	257	7	4.79338
0	0	0	8	0	0	15	231	8.5	0.906922
0	0	75	9	1	5	12	735	9	3.50847
0	1	10	9	1	2	19	989	2	7.45602
0	0	1	8	2	0	30	444	7	1.91299
0	3	1	9	0	0	32	765	3.5	4.83606
0	0	10	8	3	3	16	240	7.5	2.14127
0	0	1	9	0	0	14	78	7	1.86941
805	12	2	9	1	0	12	1676	3	7.45239
108	0	2	10	3	2	80	3443	5.9	3.83173
279	10	32	9	0	0	72	1878	1	7.37405
0	0	1	9	2	0	9	1373	2	7.52718
0	0	1	8	1	2	8	146	7	1.67972
209	2	2	9	2	3	154	1191	5	4.12902
0	0	1	8	0	0	35	161	7.5	2.38403
0	1	19	8	0	1	2	296	8.5	2.54614
0	1	1	9	0	0	18	349	7	2.38744
0	1	1	8	0	1	20	449	7	2.44521
619	10	16	8	0	0	25	810	3.5	4.56575
780	10	27	9	2	0	30	2011	1	6.64741
0	0	32	8	0	2	3	174	7	5.29374
57	0	2	9	3	2	110	1420	7.5	3.80145
0	1	17	8	0	0	12	342	7.5	2.32714
0	0	1	9	1	5	6	1640	1	7.45013
0	0	15	8	0	0	11	149	9	5.06653
2234	24	13	9	3	1	7	799	1	7.13146
55	3	1	8	1	0	8	106	7.5	2.04116
0	0	1	8	3	0	43	145	7	1.93161
0	0	1	8	0	1	109	441	7.5	2.14444
0	1	1	8	1	1	15	399	8	1.17303
0	1	1	9	1	1	35	1993	5	6.97608
0	0	5	9	2	0	34	296	6.5	2.73861
612	2	45	8	0	0	9	245	6.5	2.92894
97	5	1	8	0	0	14	774	1	7.02883
214	6	1	9	2	0	23	1735	5.9	3.72699
202	5	1	8	0	1	10	143	7.5	1.69129
0	0	1	8	0	0	4	1389	2	6.13722
202	3	1	9	0	1	29	1325	5	4.17365
0	0	1	9	2	1	31	218	7.5	2.00819
702	16	2	8	1	2	7	204	7.5	5.99999
0	29	110	11	3	2	67	6899	5.9	3.84649
0	0	1	8	0	0	16	206	8	1.28853
0	0	2	8	0	0	9	77	7	1.94171
0	2	11	8	3	2	12	323	5	2.50436
0	0	1	9	2	7	58	2895	5	7.3975
95	2	13	9	3	8	15	604	5.9	3.85032
0	1	1	9	0	0	17	727	7.5	6.19286
0	0	1	8	0	0	2	115	8	3.65658
174	4	7	8	2	0	42	503	5	4.57327
271	5	2	8	2	0	2	238	3	6.24771
143	4	160	9	3	0	40	961	5	7.41676
0	1	1	8	1	0	23	823	7.5	2.11913
0	0	1	9	2	2	2	345	6.5	2.90772
183	0	3	8	0	0	10	125	7.5	4.21236
0	0	1	9	1	0	13	946	3.5	6.50725
695	17	6	8	2	3	41	997	3	7.3766
1467	18	15	9	0	1	51	556	5.9	3.60945
65	1	2	8	2	1	14	185	7.5	1.95762
0	1	5	9	0	0	1	1163	2	7.17252
0	0	1	8	0	0	5	56	7.5	4.45853
0	0	1	8	0	0	32	306	7	1.93541
106	1	3	8	0	0	7	74	7.5	1.80117
0	0	1	9	1	5	12	1064	5.9	4.66304
74	0	8	8	0	0	27	516	7.5	3.40408
0	1	0	8	0	2	8	18	8.5	4.0807
0	0	1	8	0	2	18	1071	3.5	4.66743
0	1	10	8	1	0	82	292	8	3.20692
1313	10	73	9	3	3	15	496	5	4.32229
146	5	1	8	1	0	9	710	3	5.30216
71	7	1	8	0	0	10	67	7.5	2.37669
0	4	5	8	0	0	5	37	7.5	2.07659
0	0	1	9	2	0	37	1015	3	5.29757
143	0	11	8	0	2	1	352	7.5	5.23182
0	0	1	8	0	1	43	350	7	1.65324
0	0	1	8	1	0	6	1036	1	7.09641
79	8	2	8	0	0	6	243	6.5	2.00383
0	2	1	8	2	0	30	1385	1	7.31778
0	1	1	8	0	1	49	22	7.5	2.05017
54	2	1	8	0	1	32	424	2	5.82207
0	1	4	8	0	1	43	246	8.5	2.26151
0	0	5	8	0	0	2	94	8	1.2251
0	2	1	9	0	1	56	1167	8.5	4.24731
1176	1	1	8	0	4	3	1249	3	7.39326
1176	23	8	8	2	2	33	316	7.5	5.00558
0	1	9	8	0	1	5	47	7.5	2.15708
0	0	1	8	0	0	35	120	7	6.67273
0	0	1	8	3	4	67	327	8	3.83883
0	0	15	9	1	3	53	1199	6	3.30149
0	0	1	8	0	1	52	587	7.5	2.65646
90	1	41	8	0	1	9	633	6	2.77019
0	0	1	8	0	1	19	366	6.5	5.95623
0	0	1	8	0	1	7	78	7	1.88793
0	3	5	8	3	2	60	765	3.5	5.66923
0	0	6	8	0	2	24	1210	5	7.38793
0	0	2	8	3	1	2	473	10	5.86882
58	1	1	8	0	0	25	497	7.5	3.36996
112	0	57	8	0	0	18	594	8.5	2.60055
0	4	1	9	2	0	49	187	5	4.20422
100	2	1	8	0	1	17	116	7.5	2.37924
0	0	1	8	2	1	18	177	7	1.92942
0	0	2	8	0	0	37	481	7.5	2.94566
0	0	15	8	3	13	16	1526	3.5	6.90299
0	0	1	8	2	1	22	140	7	1.83857
0	1	1	8	0	0	30	627	6	6.62507
0	0	1	8	0	1	14	538	3	5.40172
0	0	11	8	3	1	52	1123	3	5.27008
0	0	11	9	0	1	49	947	8.5	0.622901
0	0	10	9	2	0	65	725	3	5.26034
58	2	1	8	2	2	100	635	3	5.23044
0	0	1	8	1	2	4	208	3.5	4.44767
1113	19	250	8	0	0	20	245	8.5	5.13797
0	0	1	8	1	5	15	655	3	5.17932
0	0	9	8	0	0	4	1124	2	7.42859
0	0	1	8	0	3	85	1375	7.5	2.14282
0	0	1	9	0	3	2	1044	5	4.17269
0	4	10	8	0	0	53	568	7.5	4.30495
6217	85	204	9	3	0	180	5071	1	7.37114
0	3	1	8	0	1	56	221	7.5	4.19772
0	0	2	8	0	0	32	1887	5.9	3.64696
0	0	10	8	1	5	5	1278	5	6.96478
0	0	1	8	2	0	16	271	9	0.447169
0	0	10	8	0	0	12	82	7.5	2.38741
0	1	6	8	0	0	33	125	7.5	3.84163
0	0	1	8	0	3	25	399	8	4.03004
896	18	11	8	3	0	60	1178	3.5	4.80626
0	0	1	8	0	0	10	83	7	1.60629
0	0	1	8	1	0	85	674	8	4.70024
0	0	2	8	0	3	9	182	7	1.53712
0	1	109	8	0	7	16	602	10	7.28745
67	4	1	8	1	2	35	1010	3.5	7.37008
80	0	1	8	2	1	46	205	7.5	2.26057
0	0	1	8	2	1	5	274	7	4.13566
0	1	1	8	0	0	14	453	2	6.32346
0	1	1	8	2	0	14	994	1	7.01532
0	0	1	8	0	0	1	115	8	2.33183
0	0	1	8	0	0	15	848	7	6.14777
0	0	4	8	0	1	6	443	3	5.13473
52	3	12	8	1	0	55	228	7.5	1.7057
0	0	0	9	0	1	24	344	8.5	0.703231
208	5	47	9	0	0	100	1650	1	7.2425
0	0	1	8	1	0	22	688	8	1.28761
0	0	1	10	1	1	40	928	6.5	2.69585
0	0	8	8	1	0	10	242	6.5	2.8472
0	0	2	8	0	1	13	100	8	1.80171
0	0	1	8	1	3	3	215	6	0.876771
0	0	1	8	1	2	9	127	9	0.463054
0	0	0	8	0	0	12	54	8.5	0.852177
0	19	3	8	0	1	7	346	3	5.05678
0	3	0	8	0	0	15	308	8.5	0.844125
0	1	1	8	0	0	3	37	7.5	2.24143
0	0	5	8	0	0	18	314	3.5	4.66454
0	0	1	8	1	0	8	172	5.9	3.41093
0	0	1	10	1	2	84	752	7.5	1.78379
0	1	1	8	0	0	6	76	7.5	2.22529
0	1	1	8	0	1	49	249	3	5.14912
0	0	2	8	1	1	4	205	9	2.48641
396	9	68	8	0	1	1	931	3	4.90188
0	0	1	8	0	0	76	541	5.9	3.61245
10962	96	30	8	1	4	23	171	5	4.05255
80	0	23	8	0	1	11	311	7.5	1.77755
0	3	1	8	0	0	21	57	6.5	3.02112
85	2	1	8	1	1	17	280	7.5	2.33583
70	2	5	8	1	1	96	1509	3	4.9932
0	0	1	8	0	1	5	165	5.9	3.13289
102	2	61	8	0	2	3	564	1	7.01819
0	1	1	8	0	1	6	75	7.5	1.82533
0	0	1	8	1	3	26	318	6.5	3.27714
0	0	1	8	0	0	17	157	7.5	2.19247
0	8	1	8	2	1	54	1432	7.5	2.23094
0	0	1	8	0	0	50	964	7.5	4.00962
0	1	1	8	0	0	7	240	3	5.22378
53	0	5	8	1	0	19	841	5	7.18676
53	0	1	8	2	0	43	261	7.5	2.24001
1878	15	9	8	1	0	13	238	3	6.18763
0	0	1	11	0	0	50	1085	5	4.1355
79	0	36	8	0	0	5	273	6.5	4.88818
0	1	0	8	0	0	10	122	8.5	0.361707
0	0	1	8	1	0	4	89	7	1.97043
0	1	6	8	0	1	37	95	7.5	1.72982
0	0	1	8	0	0	24	70	6	3.38516
175	0	21	10	0	3	23	633	8	4.01281
0	0	1	8	1	0	45	115	6.5	2.89056
0	0	1	8	3	1	36	533	2	5.77856
0	0	1	8	2	3	24	1067	3	5.29754
0	0	6	8	0	1	20	143	7	1.96999
0	2	1	8	0	0	8	185	7	1.69967
0	2	1	8	2	2	37	942	3.5	4.80825
0	0	3	8	0	1	7	305	9	0.745361
0	0	2	8	2	0	25	192	7.5	2.07708
0	0	1	8	0	2	17	386	3	5.04182
55	7	1	8	0	1	53	202	7.5	2.07969
0	0	6	8	1	2	12	185	6	3.60288
0	0	1	8	0	1	29	528	7.5	2.05494
0	0	0	10	0	0	23	89	8.5	2.32344
0	2	1	8	2	1	29	582	3	5.12977
0	0	10	8	3	3	11	330	2	5.23411
918	14	8	8	1	2	49	747	3	5.93862
0	0	1	8	0	0	18	684	3	5.844
66	3	1	8	0	3	1	468	1	7.19167
0	0	1	8	1	0	12	357	3	7.36707
0	0	1	8	2	1	51	305	7.5	2.08828
54	3	1	8	0	1	7	104	7.5	1.83145
0	1	1	8	1	2	70	1347	3	6.16869
101	4	5	8	0	0	45	439	7.5	1.88042
79	2	3	8	2	0	70	943	2	5.87734
0	4	1	8	0	0	10	37	7.5	2.32655
0	0	5	10	0	1	8	198	6	3.40161
0	1	15	8	0	1	17	163	8	1.21988
0	0	1	8	2	5	2	803	5.9	3.85623
0	1	105	8	3	0	2	1340	10	7.34588
74	0	1	8	2	3	24	1529	1	7.6029
98	0	2	8	2	1	23	292	7.5	4.70489
0	3	1	8	0	1	42	930	3.5	4.70268
0	1	0	8	0	9	22	966	8.5	7.11955
0	0	3	8	0	0	4	327	3.5	4.84432
0	1	6	8	0	1	15	1582	5	4.30569
0	0	1	8	0	0	14	106	8	0.369212
0	0	1	8	0	1	17	199	7	1.44831
0	19	1	8	3	0	7	372	3.5	5.35697
522	1	26	8	1	0	29	261	7.5	3.18231
0	0	5	8	3	1	52	429	5	4.1461
0	0	17	8	3	0	9	1032	6	3.37421
76	0	1	11	1	5	5	1917	3	5.30249
0	0	1	8	0	0	10	1146	10	5.34531
0	1	1	8	1	0	9	165	8.5	0.649981
0	2	11	8	3	1	8	136	5	4.03868
0	0	10	8	0	0	43	609	2	5.84399
0	0	4	8	0	2	113	573	9	5.1606
160	0	9	8	1	3	12	175	2	5.49121
0	0	1	8	0	0	14	126	7	1.84437
94	0	5	9	2	1	26	1688	5.9	6.5789
0	2	15	8	2	2	75	990	2	6.79797
0	0	5	8	0	1	48	64	7.5	2.31634
0	0	6	8	0	0	15	1117	9	0.302407
0	1	3	8	0	1	11	352	10	5.92417
65	0	14	8	3	2	14	863	1	7.37945
0	0	1	8	3	2	25	284	10	5.76521
0	0	1	8	1	1	16	92	3.5	4.77272
1641	3	10	8	0	1	5	2033	6	5.2665
0	8	3	8	0	0	28	1190	3	5.30256
0	9	2	10	0	2	18	58	7.5	1.83683
0	0	32	8	1	0	17	118	7	5.31068
594	3	24	8	1	0	13	487	6.5	4.26328
0	1	6	8	0	0	56	104	5	2.00112
0	0	2	8	0	3	15	298	7.5	4.70979
0	0	1	8	1	1	17	408	2	7.29582
845	5	2	8	0	1	221	4897	3.5	4.70986
64	0	30	8	2	1	4	491	1	6.52201
0	0	1	8	2	1	101	578	3	6.12171
0	1	1	8	0	3	41	356	5.75	3.80845
209	2	1	8	2	1	23	485	7.5	1.72633
0	0	5	8	1	1	9	1583	5.9	3.75662
0	0	1	8	3	0	17	37	5.9	3.85603
105	0	1	8	0	0	27	341	5.9	3.40891
126	0	6	8	3	0	8	305	3.5	4.76757
129	0	2	8	2	3	7	32	7.5	2.38746
0	0	1	8	0	1	35	72	9	0.33507
0	2	1	8	1	0	228	2958	7.5	2.56582
0	1	6	8	2	2	60	285	7.5	4.26684
106	0	8	8	0	0	23	2210	3	4.91592
84	1	11	9	1	1	21	1407	2	7.37976
0	0	1	8	0	0	14	122	9	0.275108
0	0	0	8	0	0	11	425	8.5	0.572707
0	1	21	8	2	0	18	7826	3	5.11943
0	1	1	8	0	1	13	164	7	2.38739
0	0	1	8	2	8	41	761	1	6.92204
245	12	1	8	0	1	48	856	7.5	4.05515
0	3	2	8	1	1	28	1313	5	6.93519
0	1	1	8	1	3	5	417	7	1.62709
0	0	1	8	1	0	30	198	7.5	2.25461
0	1	4	8	1	1	33	603	7.5	2.28023
0	0	4	9	0	0	24	242	8.5	0.839561
121	3	14	8	3	0	28	809	5	4.42066
0	0	0	8	1	0	16	560	5.75	4.17064
0	0	1	8	2	0	16	813	3.5	4.6284
57	1	1	8	0	2	8	557	3	5.2673
0	0	1	8	0	2	10	244	9	0.315812
0	0	2	8	3	0	6	449	7.5	4.72725
117	0	2	8	3	0	17	319	7	3.49263
0	0	5	8	0	0	19	650	7.5	5.20648
52	0	50	8	2	2	7	1010	1	7.44016
145	2	3	8	0	0	16	194	7.5	1.97136
0	1	0	8	0	1	17	384	9	0.398052
0	1	10	8	0	1	10	137	7.5	2.30588
0	0	1	8	0	1	205	1022	7.5	2.19225
0	2	2	8	0	1	1	44	7.5	2.37801
954	15	12	8	1	3	31	1121	3.5	4.62536
0	0	1	8	2	3	56	772	6	3.03123
0	1	1	9	0	3	13	238	7	1.60982
0	3	0	8	1	0	21	307	8.5	0.540445
91	2	4	8	1	0	26	524	2	6.01438
0	0	2	8	1	0	15	208	7	2.63419
188	3	3	8	3	2	3	238	2	5.11916
0	2	1	8	2	1	8	118	8.5	1.87169
0	9	1	8	2	1	27	1076	5.9	3.05866
78	2	39	8	1	1	31	242	8.5	5.91104
0	0	1	8	0	6	7	328	5	4.22098
0	2	1	8	0	0	21	515	6	3.27459
0	1	1	8	0	2	6	88	5	4.04722
0	0	241	8	0	4	3	43	7	1.97089
0	0	3	8	0	0	11	1508	5.9	3.84856
0	0	1	8	1	0	22	283	6	4.54291
0	1	6	11	0	0	9	584	7.5	2.10257
0	0	1	8	0	0	11	292	5	4.2058
0	0	1	8	0	0	3	48	6.5	2.71525
572	7	1	8	2	0	15	492	3.5	4.61789
0	3	31	8	0	1	31	386	7	1.94415
0	1	5	8	3	5	35	733	5	7.37033
0	0	1	8	0	0	13	79	7.5	4.14066
0	1	0	8	0	2	18	131	8.5	0.728919
321	9	6	8	0	0	38	458	7.5	2.16316
0	0	1	8	2	0	59	1218	2	6.94386
0	0	5	8	3	0	29	281	6	3.3821
0	0	1	8	0	0	38	744	3	6.15375
0	0	1	8	1	0	9	1064	7.5	5.29442
0	0	61	8	2	2	21	232	10	5.92395
728	5	21	8	0	5	34	659	3.5	5.7646
0	0	1	8	3	4	14	667	6	6.24457
0	0	1	8	2	1	21	557	3.5	4.59597
0	0	1	8	3	11	3	178	7	1.68311
0	0	5	10	2	5	54	1023	8	3.55421
0	0	1	8	1	0	8	370	3	5.00642
0	1	1	9	2	1	53	1114	1	7.11626
53	2	1	8	1	0	40	305	5	4.2654
0	0	5	9	0	0	26	209	7.5	3.36547
0	0	1	8	1	0	29	130	6.5	3.31651
0	0	1	8	1	0	19	929	6	3.37138
0	0	2	8	1	0	24	811	5	7.32473
0	0	1	8	2	1	40	314	3.5	4.99232
0	0	1	10	1	3	2	8525	5.9	3.77888
0	0	48	8	1	1	11	279	10	7.62618
0	0	1	8	1	0	66	290	7	1.92346
62	0	1	8	3	0	67	727	1	6.18656
205	0	12	8	0	1	11	137	7	1.87421
84	6	1	9	0	0	12	1441	1	7.4329
0	0	1	8	0	0	40	403	5.9	2.30789
0	0	1	8	0	0	9	129	8	1.46469
71	2	3	8	3	0	28	581	3	5.3405
282	6	21	8	0	2	115	2071	2	7.42783
0	0	1	8	0	0	83	287	7.5	1.97262
0	0	1	8	0	11	26	304	1	7.38429
0	0	1	8	3	0	37	290	7	3.91256
0	0	6	8	0	0	30	118	6.5	2.87776
104	3	11	8	0	0	2	97	8	1.34889
0	0	1	8	0	0	12	186	7.5	1.80126
0	1	1	8	2	3	7	885	2	6.38494
0	0	11	8	0	1	3	38	7	1.85533
0	1	0	8	0	1	50	650	8.5	4.63065
0	0	1	8	0	1	41	136	8	2.13843
97	1	5	8	0	2	7	413	6	4.96327
0	0	5	8	0	0	11	528	2	6.18492
0	0	1	8	1	0	8	593	3.5	5.21952
0	0	1	8	3	0	14	730	1	6.71326
0	1	1	8	3	1	12	378	3.5	6.47581
13237	105	191	8	1	1	31	694	5.9	6.85808
0	0	1	8	2	4	22	604	5	4.08211
0	0	1	8	3	7	16	1088	3	7.37957
797	15	3	8	2	1	41	954	1	7.29912
56	6	2	8	0	3	47	159	8	4.47963
0	0	10	8	2	0	2	1542	1	6.42847
0	1	1	8	0	1	33	214	7.5	2.33452
0	0	1	8	0	0	15	15	7	1.82094
0	0	1	9	3	4	52	2571	3	7.03465
107	0	94	8	2	0	10	460	8.5	6.60399
0	0	1	8	0	0	46	389	7	2.52719
0	0	3	8	1	2	52	312	3	5.3026
0	0	1	8	0	1	21	367	7.5	2.26039
0	0	1	8	0	0	5	222	7	1.86136
0	0	1	8	0	0	5	14	9	0.334983
0	0	7	8	2	0	11	299	5	4.3128
0	0	3	8	0	0	4	469	3.5	4.64964
0	1	1	8	3	0	24	1214	5	4.29157
0	2	5	8	0	0	6	328	1	7.14945
5142	75	27	8	1	1	11	617	5	4.70941
0	0	1	8	0	1	20	178	5.9	3.83167
0	0	1	8	0	0	15	53	8.5	0.883565
0	0	1	8	1	1	41	532	2	5.84566
0	0	3	8	1	2	23	6	3.5	4.66671
0	3	20	8	3	3	48	821	2	7.42584
0	0	17	8	1	0	9	374	2	6.17059
0	0	4	8	0	0	3	140	7.5	4.7551
0	0	1	8	0	0	30	331	3.5	6.25058
0	1	6	8	0	4	3	228	7	2.68078
0	1	1	8	0	0	17	119	7.5	4.18091
59	0	1	8	1	1	27	411	8	0.885369
0	0	2	8	0	3	10	698	3.5	4.53715
258	0	2	8	0	1	25	93	7.5	4.96269
0	0	3	8	0	0	3	370	9	0.343921
63	0	3	8	0	0	6	606	3	6.18753
53	1	1	8	3	5	37	764	1	6.97068
87	1	1	8	0	0	20	605	7.5	4.06324
0	0	1	8	0	0	19	136	7.5	2.16332
0	0	4	8	0	2	2	239	3	5.29895
0	1	1	8	1	0	67	457	5	3.36539
0	0	0	8	0	1	29	183	8.5	0.508318
0	0	1	8	0	0	12	98	8	6.10859
0	0	1	8	0	3	8	133	8.5	2.41792
231	2	2	8	0	0	12	180	3	5.21641
0	0	20	8	0	0	13	205	5	6.9401
0	0	24	8	0	0	1	689	2	7.3894
71	4	14	8	1	2	10	1387	3	7.22489
0	0	5	8	1	0	26	68	7.5	2.29334
0	0	1	8	0	0	3	810	9	2.27036
0	5	1	8	1	6	16	275	3	5.29039
367	1	9	8	3	0	14	353	3	4.81169
0	0	2	8	2	2	21	1078	1	5.9129
0	0	1	10	0	5	32	104	5.9	3.84485
0	0	1	8	0	3	6	94	9	4.25043
0	0	5	8	0	0	18	266	3	4.85878
503	8	12	8	1	0	78	956	3	5.28121
0	6	10	8	0	2	50	479	7.5	1.96491
0	1	4	8	2	0	77	821	7.5	2.13617
0	0	10	9	0	0	66	301	7	4.31562
0	1	1	8	1	3	10	520	8.5	0.868451
0	0	1	8	0	0	7	217	7	2.13317
0	0	1	8	0	0	8	50	7	1.79074
0	0	0	8	0	0	4	51	5.75	0.953617
0	0	1	8	1	0	3	69	5	4.27977
0	0	20	8	2	2	80	1096	7.5	3.28662
0	0	1	8	0	0	3	13	6.5	2.75955
0	1	10	8	0	1	24	387	7.5	1.80025
95	0	7	9	0	1	13	220	6	2.6833
0	0	1	8	0	1	62	593	6.5	2.89395
0	0	0	8	1	1	5	98	8.5	5.75354
0	16	2	8	3	4	26	621	1	7.37932
0	0	1	8	1	0	66	323	7	1.61379
0	1	1	8	1	0	4	33	7.5	1.69313
0	1	5	8	1	0	36	407	7	1.9163
0	0	5	8	2	2	4	564	1	5.94312
0	1	1	8	2	1	28	277	5.9	3.92049
446	0	275	10	0	1	131	1673	7	4.30277
0	0	1	8	3	3	10	587	3.5	4.79326
0	0	1	8	2	1	1	936	2	7.3962
0	0	1	8	0	3	19	139	8	3.22606
0	0	40	8	2	0	10	170	10	6.7409
376	3	2	8	1	0	7	695	3	5.27534
0	0	0	8	1	3	30	182	5.75	3.34422
0	1	1	8	3	5	81	1171	1	7.57068
0	6	2	10	3	3	25	535	7.5	2.38787
0	0	2	8	1	0	6	240	8	1.07248
92	0	1	8	0	0	15	204	8	1.46987
0	1	1	10	2	0	27	353	7	1.94405
0	0	1	8	0	0	4	63	5.9	3.71777
88	3	3	8	2	6	10	181	8.5	3.78775
182	1	13	8	0	5	69	540	8.5	1.89154
0	0	1	8	0	0	4	26	8	1.46632
0	2	2	8	2	0	24	523	3	4.70437
0	0	1	8	3	14	3	72	10	5.52099
0	0	0	8	0	1	26	148	5.75	4.23073
0	0	1	8	1	0	75	955	5	5.62476
0	1	1	10	2	1	303	916	3.5	4.64942
56	13	11	8	1	0	3	90	7.5	2.27223
0	0	10	8	1	0	10	1171	5	5.13273
0	0	0	8	0	0	9	93	8.5	2.31556
0	0	6	8	3	0	37	654	6.5	5.15173
0	2	1	8	1	0	19	387	2	5.70781
0	0	1	8	3	0	76	507	2	6.12388
0	2	5	8	1	0	7	402	3	5.34017
0	2	1	8	3	1	41	535	7.5	2.03283
0	0	1	8	2	0	11	442	5	4.91817
411	3	14	8	1	3	56	148	7.5	2.38376
0	0	2	8	0	0	6	49	8	7.15255
0	0	1	8	1	3	5	1977	6	3.3777
1406	26	12	8	0	1	9	591	3	5.07698
0	1	8	8	3	2	9	122	3.5	4.47209
165	0	27	8	2	0	2	709	1	7.29959
0	0	1	8	2	0	48	748	3	5.9958
0	0	1	8	1	0	33	147	7.5	1.6741
0	0	1	8	0	0	1	54	9	0.671463
0	1	1	8	2	8	39	263	1	6.27867
109	2	4	8	0	0	3	293	1	6.18769
0	0	1	8	0	1	42	675	6	3.28856
0	0	1	8	0	0	3	193	7.5	6.86013
0	0	1	8	2	0	152	699	3	5.21152
0	1	1	8	0	0	23	98	8.5	0.659334
0	0	1	8	0	1	5	65	7	1.53016
0	0	1	8	1	0	24	550	8	2.89985
0	0	1	8	1	2	3	503	5.9	3.84252
0	0	5	8	0	0	17	80	6.5	2.70721
55	0	5	8	1	0	9	76	5	3.94249
81	0	11	9	3	1	93	1653	1	7.48277
0	0	1	8	0	0	20	254	7.5	4.8177
0	0	1	8	1	0	20	555	3.5	4.66376
1954	23	20	8	1	5	14	1105	3	7.42872
0	0	5	9	2	7	115	834	7.5	2.32716
0	1	1	8	1	0	8	186	3	5.25339
0	0	6	8	1	0	46	1090	5.9	3.73021
0	0	1	8	1	2	5	79	6	3.25866
53	0	1	8	0	3	33	928	8	3.10755
0	0	1	8	0	4	7	746	10	7.25779
81	1	1	8	0	0	86	657	8	0.47176
0	1	1	8	0	0	6	534	7.5	2.38715
0	0	1	8	1	0	56	832	5.9	4.90959
0	6	11	8	3	0	36	287	7	4.24736
0	0	10	7	1	0	1	172	10	5.01928
0	0	1	10	0	4	9	86	7	4.81991
0	0	4	8	3	6	6	800	3.5	7.1015
0	0	5	8	0	3	26	431	7	1.88811
0	0	1	8	0	3	23	597	6	6.54646
0	0	0	8	0	0	9	191	8.5	1.9758
0	0	9	7	0	0	2	321	2	7.41472
0	0	1	8	0	2	5	456	3.5	4.62911
0	0	1	7	0	0	7	154	3	5.2475
0	6	12	8	0	4	5	205	3	5.10842
0	0	1	8	0	0	12	774	5	4.5291
0	0	1	8	0	1	38	381	7	1.91923
0	7	1	8	0	0	23	357	8	2.08577
0	0	5	8	0	1	8	298	7.5	1.1516
0	2	0	8	0	0	18	223	8.5	1.0941
0	0	1	8	0	3	25	292	6.5	2.28554
0	0	1	8	0	0	7	181	8	4.60663
0	1	5	8	3	2	52	839	3	5.68242
0	0	2	8	2	2	30	403	3	5.28791
0	0	20	7	1	4	5	302	3	6.79815
0	1	5	8	0	0	33	187	3	5.27775
0	0	3	7	0	0	8	53	7	1.80828
0	0	5	8	2	2	12	765	5	4.17342
0	0	5	9	1	0	61	629	7	1.91356
53	5	5	8	0	0	4	226	3.5	4.82624
0	0	1	7	0	1	4	61	9	0.294014
0	0	1	8	1	0	15	165	8.5	1.59742
0	1	0	8	1	0	24	73	8.5	2.20097
106	4	1	8	2	2	7	666	1	7.46329
0	0	2	8	3	0	24	541	5.9	3.47706
67	0	1	8	2	1	12	524	5	1.90958
0	0	50	7	3	0	8	383	10	6.62186
0	1	10	8	1	2	39	835	7.5	2.29991
3060	41	26	8	0	0	64	2621	3.5	4.73313
0	0	4	8	0	0	13	388	3.5	4.66056
0	1	2	8	0	4	7	853	1	7.48314
0	0	1	7	1	0	22	229	9	0.346463
0	0	3	7	0	0	14	250	1	7.385
0	0	1	7	0	0	6	82	8	1.29164
115	2	4	8	1	1	12	157	2	6.11803
58	3	5	8	0	0	91	1540	5	4.05626
51	0	1	8	0	0	6	91	7.5	3.32388
1913	7	930	8	2	1	22	868	2	7.18788
0	0	7	8	3	0	12	802	3	5.18451
166	2	66	11	0	1	123	11885	3	7.26923
0	0	1	9	3	0	29	390	8	6.2831
392	1	8	8	2	1	64	1614	2	6.80831
0	0	1	7	0	0	2	194	8	1.29664
85	2	7	8	3	2	64	609	6	4.2636
0	1	0	7	0	0	14	62	8.5	0.918132
190	0	1	7	1	1	3	462	3	4.52129
0	0	2	8	3	2	10	983	1	7.15139
0	0	55	7	0	1	6	105	8.5	0.800868
0	1	1	7	0	0	49	143	7.5	2.16533
0	1	13	7	3	1	86	629	3	6.79058
0	0	1	8	2	4	7	353	2	6.16287
253	6	1	8	2	0	6	321	3.5	6.60623
0	1	8	9	0	1	60	600	9	0.452329
0	0	1	7	0	0	12	190	5.9	6.1343
0	1	2	7	1	1	4	59	7.5	3.80006
0	1	3	8	0	3	17	763	3	5.20383
57	4	1	8	1	0	13	185	6	4.69239
0	0	1	8	0	0	20	755	2	7.24646
148	2	2	7	0	1	11	218	8	0.81703
0	2	5	7	0	1	22	338	7.5	4.61165
0	0	0	8	0	0	12	290	8.5	0.95457
0	0	2	7	0	1	7	149	7	1.9511
521	14	2	8	0	3	21	315	1	7.28099
0	0	0	7	0	0	12	88	8.5	0.298891
1820	89	75	8	0	0	18	1123	1	6.4662
0	0	0	7	0	0	7	56	8.5	4.09982
0	0	1	7	0	0	16	61	8	1.86685
0	0	2	7	1	0	4	114	7.5	4.22256
0	0	7	7	0	2	8	233	5	4.21216
0	0	1	8	3	0	23	243	7	5.27016
0	0	1	7	0	0	3	63	7	1.75937
0	0	1	8	0	2	34	902	6.5	2.41418
0	0	1	8	2	5	115	549	7.5	7.14921
1489	19	30	8	0	0	39	1646	3	4.8615
0	0	3	8	0	0	24	385	6.5	7.45281
0	0	13	7	0	0	4	99	9	0.503824
7324	99	24	8	1	3	153	2031	3.5	4.90224
73	11	11	7	1	2	28	185	8	3.69617
92	1	7	8	1	0	20	720	3.5	4.72743
0	0	1	8	3	0	69	814	5.9	3.42838
933	12	16	7	0	0	27	492	3	5.2283
0	0	1	8	1	0	72	369	3.5	5.00143
0	0	1	8	3	0	25	998	1	6.99745
0	0	4	8	0	1	43	838	2	6.11112
0	2	5	8	1	1	70	1869	1	6.94123
0	0	6	8	3	1	23	487	6	6.05655
267	3	6	8	3	0	24	448	7.5	6.09168
0	0	1	7	3	2	16	525	5	5.30141
0	0	1	7	0	1	12	257	3	6.98448
121	7	5	8	0	0	15	330	7.5	5.17267
0	0	1	7	2	7	13	337	6	3.38617
0	0	3	7	3	1	61	919	2	6.07162
67	3	1	7	1	0	6	701	1	7.39833
61	0	7	8	0	0	58	297	3	5.0291
437	1	78	8	0	2	7	14	3	5.70661
0	0	1	7	0	0	12	179	6	2.26419
342	11	5	7	0	0	1	391	5	6.32086
0	0	0	8	0	0	59	520	8.5	0.977019
1457	2	72	7	3	0	19	974	2	6.06918
0	0	1	7	0	0	38	482	3.5	6.5068
0	0	1	7	0	0	15	512	5.9	3.80982
0	0	1	7	0	0	40	252	9	0.293204
0	0	5	7	0	3	8	323	3	5.2576
0	1	1	8	1	1	103	1205	3	5.29934
0	2	10	7	1	5	18	929	1	7.44716
0	1	1	7	2	0	64	474	3.5	6.43896
0	0	0	7	0	0	13	503	8.5	0.914245
0	1	1	7	0	0	12	142	7.5	2.07446
0	0	5	7	1	0	16	175	2	7.41488
0	1	1	8	2	2	64	841	7.5	2.37093
0	2	0	7	0	3	36	447	8.5	3.66365
0	0	6	7	3	2	15	341	10	5.90414
0	2	1	7	1	1	8	71	5	3.77364
0	0	16	9	1	0	24	631	8.5	5.20562
0	0	1	7	0	1	4	155	7	1.60893
0	1	1	7	0	0	8	198	7.5	3.66105
55	0	2	7	2	2	8	266	3	4.90204
60	0	1	8	1	4	49	1016	5	4.08922
56	5	1	8	1	0	25	98	7.5	2.35125
0	0	1	7	0	0	71	942	7.5	2.33302
0	0	1	10	1	0	31	161	7	3.74095
0	0	1	8	1	5	79	966	5	4.11562
0	0	1	8	1	0	44	457	7	1.95363
0	0	1	8	2	2	40	760	2	7.1681
0	0	2	7	0	1	7	87	8.5	0.850588
59	0	1	7	1	0	2	98	5	4.01979
0	0	1	7	0	0	9	69	9	0.310107
0	0	26	7	0	1	58	262	9	0.286495
0	0	10	7	0	0	21	176	7.5	2.48031
85	1	11	7	2	2	11	678	5	4.0939
92	1	72	8	3	1	17	1028	2	7.44936
0	5	2	8	2	1	134	1406	3	5.1907
0	1	1	7	1	1	8	885	3	5.19169
83	0	7	7	1	0	7	230	7	6.8397
0	2	1	7	2	0	17	587	1	7.43852
56	2	10	7	3	5	5	463	1	7.40841
80	1	51	7	0	4	6	446	1	7.43329
119	0	1	8	2	0	31	928	3.5	5.24396
0	0	1	7	2	2	14	455	3.5	4.80966
0	0	1	7	0	0	10	387	3	4.83927
0	0	20	7	2	6	35	482	7	5.25027
0	2	5	7	1	0	9	776	1	7.42282
71	0	1	8	0	0	8	770	8	3.83952
0	0	1	8	2	2	14	395	5.9	3.77418
0	0	1	7	0	1	22	89	8.5	1.11836
0	2	2	7	1	0	23	292	8.5	3.16268
0	1	2	8	2	0	62	593	3	5.21428
0	0	1	7	3	0	43	1170	3	5.11842
0	0	10	7	0	2	8	696	1	7.41803
59	2	1	9	1	1	17	1030	1	6.4741
0	0	10	7	1	1	16	241	1	4.99269
0	0	1	7	0	0	3	54	7.5	1.78657
0	1	1	7	1	2	6	369	1	6.12637
0	0	3	7	0	0	8	113	5	3.08578
0	0	1	7	1	0	14	327	3.5	4.55732
0	1	5	7	2	0	14	478	3.5	4.50717
0	0	4	7	0	0	5	308	5	7.32097
0	1	1	7	1	2	20	325	3.5	4.85883
0	4	5	8	0	1	191	1436	2	6.84158
0	0	1	7	1	1	6	332	7	1.86131
199	3	10	7	0	1	4	118	5	3.24959
0	0	1	7	0	3	1	100	6	1.20678
0	0	30	7	3	6	4	582	1	7.40082
0	0	1	7	0	0	72	457	6	3.3656
0	0	4	7	1	0	10	938	3	7.35386
0	0	1	10	1	0	119	444	5	4.28606
0	0	2	7	0	0	15	57	8	1.85251
0	0	8	7	3	5	8	730	2	7.44474
0	0	1	8	3	1	119	690	5	7.72703
0	0	1	7	0	0	3	292	3.5	4.64535
0	0	7	7	1	0	4	559	2	7.00801
121	7	6	7	1	2	1	490	3.5	4.81689
352	9	2	7	0	2	7	300	5	4.79851
0	0	1	8	3	9	194	1662	1	7.37124
0	0	1	7	0	0	3	27	6	2.02028
0	2	3	7	2	1	9	381	2	6.14385
60	1	1	8	0	0	6	217	1	5.87443
0	0	8	7	2	0	9	1095	5.9	3.70242
0	0	1	7	1	1	49	649	2	5.97619
0	0	4	7	2	0	33	263	2	6.08765
170	0	21	8	0	0	9	274	3	6.19044
0	0	1	7	1	0	60	207	6	3.13069
0	0	5	10	0	2	22	205	7	1.98445
0	0	40	7	3	1	2	531	10	6.78365
0	0	1	7	3	0	25	539	3	4.80629
80	0	5	7	1	3	16	617	3	6.87245
0	1	1	7	1	0	21	244	3	5.26929
64	1	60	8	2	1	33	341	6	3.3674
51	1	1	7	1	0	21	548	8	4.15496
0	0	2	7	0	0	14	69	7.5	4.28655
0	0	1	7	0	0	1	89	6.5	2.38131
203	7	41	7	3	1	65	2052	7.5	2.17309
0	0	40	7	0	3	4	625	10	7.56797
0	0	1	7	0	3	5	61	7	7.26374
0	0	1	7	0	1	7	147	8	0.360398
0	0	12	7	1	1	10	138	7	7.13414
0	4	3	7	0	3	9	434	3	5.24141
0	0	1	8	3	3	14	510	2	6.20311
0	0	2	7	1	1	7	191	2	6.06941
107	2	3	7	1	2	1	400	1	6.48524
262	1	1	7	1	0	23	651	3	4.8008
725	10	6	7	1	2	8	361	3	4.03381
0	0	1	7	1	4	7	477	5	4.40311
0	0	1	7	1	0	10	130	6	3.12695
0	1	1	8	2	0	54	670	3.5	4.75929
0	0	1	7	2	1	16	151	6	3.37029
0	0	8	7	2	0	139	1323	1	7.44464
0	0	5	7	2	0	1	612	5	4.06373
833	9	3	8	3	1	18	1261	1	7.43622
67	13	5	8	0	1	41	1394	8	3.03099
0	0	1	7	1	2	5	151	6	3.27132
0	3	1	7	0	0	27	118	7.5	2.07845
65	4	31	7	0	5	103	1106	1	6.63302
0	0	1	8	0	0	6	500	5.9	3.51665
1392	28	5	7	1	1	35	1158	3.5	7.20285
0	0	1	7	2	0	79	319	3.5	4.84559
63	2	1	7	3	1	18	187	5	4.03459
52	3	6	7	0	1	15	51	7.5	2.21769
0	0	1	9	0	2	39	587	6.5	2.26436
0	0	1	7	1	2	16	265	3	5.25664
0	0	1	8	0	0	22	174	5.9	5.19336
0	1	1	7	0	2	16	426	7	2.87984
0	2	47	8	0	1	223	1298	8	4.11689
0	0	1	7	0	0	25	104	7	3.61664
0	0	1	7	0	2	15	133	7.5	2.33721
0	0	1	7	0	3	9	650	8	1.14373
0	0	0	7	1	1	4	43	5.75	2.30783
0	1	1	7	2	5	8	988	5	4.20307
0	0	2	7	0	1	8	114	8	1.13811
0	0	20	7	3	2	12	495	6.5	4.44198
0	0	1	8	2	4	20	494	5.9	4.115
0	2	1	7	0	0	11	85	7.5	6.70825
0	2	2	7	2	1	18	595	1	7.00283
0	2	5	7	3	1	30	408	2	5.77067
0	1	0	7	1	1	1	252	8.5	0.919473
0	0	1	7	2	0	9	60	8	1.4619
595	11	8	7	2	0	6	93	3	4.92493
0	0	1	8	3	0	16	659	1	6.28595
860	6	3	7	2	3	13	795	1	7.23726
0	1	1	7	0	0	3	83	6	3.36306
0	0	1	7	0	1	22	509	7.5	3.61205
0	0	5	7	2	1	26	378	5	3.99869
126	9	1	7	0	3	1	439	6	3.05635
0	2	1	7	0	0	1	280	1	6.69457
117	0	14	7	0	1	2	844	1	7.56704
0	0	1	7	0	0	3	263	5.9	3.82342
1148	13	8	7	1	2	30	721	3.5	5.47776
0	2	2	7	2	0	31	516	3	5.33734
0	1	1	7	3	2	21	373	5	4.31929
0	1	1	7	2	1	32	415	3	6.61372
694	9	4	7	0	0	26	595	5	5.80905
526	6	35	7	1	1	65	1247	6.5	3.01462
0	0	1	7	0	10	2	98	10	5.78778
0	0	6	7	0	0	50	176	8.5	0.576893
0	0	4	8	0	0	19	1240	2	6.8987
809	15	1	7	0	0	11	313	3	5.16567
0	0	1	7	2	0	29	141	7.5	3.64789
0	0	1	7	0	3	14	251	5.9	3.66412
0	0	1	7	0	1	15	244	2	6.8204
0	0	1	8	0	1	36	741	6.5	2.77845
0	1	1	7	1	13	17	326	3.5	7.36754
370	8	1	8	0	0	15	317	3	5.30254
0	1	1	7	1	1	44	315	7.5	3.64895
0	0	4	7	2	0	7	243	1	7.43073
0	1	3	7	1	0	8	125	5	4.14826
108	2	1	7	0	0	15	491	3	5.99152
0	0	1	7	2	2	16	365	1	7.24348
0	0	1	7	0	0	2	129	3	5.91519
0	5	5	7	3	2	5	687	1	7.01214
0	0	0	7	2	1	25	134	8.5	0.951467
0	0	1	7	1	0	10	82	7.5	2.02336
111	4	5	7	0	0	14	208	3	7.31151
0	0	5	8	2	0	96	850	5.9	3.83046
0	0	3	7	3	4	25	563	3	7.1508
0	0	2	7	0	2	22	411	1	7.18189
265	3	12	7	0	0	37	662	5	4.53205
0	0	1	7	2	2	82	142	5.9	5.12724
88	1	5	7	1	0	4	1110	1	6.14924
0	2	1	7	0	0	4	455	2	7.24002
0	0	40	7	2	2	15	96	10	6.9414
0	0	1	7	1	0	14	350	2	6.81932
0	0	10	7	1	3	37	398	7	1.84423
66	1	2	7	2	2	28	717	1	7.42847
0	0	1	7	0	1	40	322	8	3.33722
55	5	1	7	3	5	21	580	1	6.55662
57	2	62	7	1	2	19	793	1	7.02365
2903	66	222	7	0	1	12	822	1	7.54569
0	0	1	7	0	1	16	227	8	2.38145
0	0	2	7	0	0	10	261	6.5	3.4107
0	0	1	7	2	0	50	234	7.5	1.68601
0	2	6	7	0	1	17	66	7.5	2.35957
78	0	6	7	1	1	3	62	7.5	2.2395
0	0	1	7	1	3	62	274	8.5	0.932224
0	0	1	7	3	0	8	306	3	5.32434
2474	23	7	7	3	0	3	207	1	5.9314
0	0	5	7	0	2	5	125	5.9	3.81521
255	3	15	8	3	0	19	992	3	5.29218
0	4	2	7	3	2	12	216	3.5	5.15277
0	0	1	7	0	0	57	466	3.5	4.85775
0	0	1	8	0	1	32	617	5.9	3.72974
0	0	1	7	1	0	25	411	9	3.38684
0	3	2	7	0	1	177	833	7.5	3.609
0	3	1	7	1	2	42	691	3	5.01394
2090	26	7	8	0	0	16	380	3.5	4.43013
0	0	5	7	3	3	15	516	2	6.08506
0	0	5	7	3	2	29	495	6	5.25104
0	0	1	7	1	1	15	440	2	6.32209
0	0	1	7	1	0	13	211	3	4.33585
0	0	2	10	3	0	37	597	5	4.09648
85	4	1	7	3	2	18	478	3	4.95943
0	0	1	7	2	2	24	249	3	6.05267
0	0	0	7	0	0	5	68	8.5	0.805942
0	0	1	7	0	3	27	169	7	1.93303
64	1	1	8	1	1	49	1230	1	4.945
186	5	21	7	2	0	22	505	3.5	4.82595
0	4	3	7	0	1	12	168	8.5	0.888065
58	10	2	7	3	1	159	1576	7.5	4.11515
0	0	1	9	0	0	15	377	8	3.58077
0	0	1	8	0	1	1	1794	1	7.35757
4898	88	144	7	3	1	127	1033	1	7.24722
72	7	1	7	1	2	8	90	7.5	4.00941
109	0	2	7	0	4	31	370	5	7.30533
57	3	1	7	1	4	3	429	1	7.41528
0	1	1	7	1	2	18	180	3	5.16188
0	3	20	7	0	0	5	772	5.9	3.3627
0	0	4	7	0	0	35	360	8.5	1.49868
0	0	6	7	3	2	37	504	5	4.2426
0	0	1	7	1	0	18	188	5.9	5.30255
0	0	1	7	0	1	2	141	3	5.28545
0	0	1	7	0	0	11	170	6	3.0199
0	0	3	7	2	1	15	360	6	3.17984
0	0	1	7	2	2	75	910	6	7.37378
71	1	7	7	1	3	20	412	3.5	4.79607
0	0	1	7	0	1	10	222	9	0.300036
66	0	5	7	0	0	4	107	7.5	2.13574
0	2	5	7	2	0	15	186	3	5.14072
89	0	6	7	3	1	24	516	3	5.6172
0	0	24	7	0	0	2	156	10	5.8588
0	0	1	7	0	4	31	706	8	1.47972
0	0	1	7	1	0	54	582	7	1.9439
0	0	1	7	0	0	13	483	2	6.05816
0	1	1	7	0	0	29	97	6	2.73279
0	1	2	7	0	0	13	292	2	6.08553
0	0	5	7	0	0	21	102	7.5	1.99004
1644	27	13	7	2	0	68	1116	5	4.09176
0	0	1	9	3	1	27	739	3	5.15978
0	0	1	7	0	1	27	551	7	4.18157
0	0	1	7	0	0	6	107	5.9	3.91126
0	1	1	8	2	2	9	204	3	5.22876
0	0	1	7	0	0	20	24	9	0.319007
0	2	1	7	3	5	50	469	3.5	4.68756
0	0	1	8	3	0	17	349	5	4.24218
0	0	8	7	2	3	18	499	1	7.02793
83	2	124	7	0	5	8	525	2	6.17048
261	2	3	7	1	2	19	570	5	3.72722
56	1	1	7	3	4	12	351	2	6.1233
0	0	0	7	0	1	1	191	8.5	0.764441
0	1	0	7	0	2	38	122	8.5	3.6699
0	0	5	7	0	0	6	110	7.5	2.34029
273	1	15	7	0	1	36	1562	1	7.09972
215	0	6	7	1	0	12	427	7.5	1.88897
230	3	13	7	3	1	21	1310	1	7.56061
0	0	2	8	2	0	61	301	3.5	4.83844
0	0	1	7	0	1	2	47	8.5	0.946332
0	1	1	7	0	3	9	306	3	5.30279
65	2	8	7	1	3	47	558	3.5	4.43451
52	1	4	7	0	1	29	307	7.5	2.37106
175	7	2	8	0	0	22	693	1	7.15477
0	0	8	7	3	1	59	384	5.9	7.13826
203	2	4	7	3	0	32	827	3	6.03835
0	0	1	7	0	0	47	112	6.5	5.51541
468	8	7	7	2	0	13	561	3	5.26675
0	0	1	7	0	0	22	78	5.9	4.07717
0	0	0	7	1	1	11	196	8.5	1.18926
0	0	5	7	0	6	6	799	1	7.45561
0	1	1	7	1	2	47	364	7.5	4.23631
149	1	439	7	0	1	1	24	8	1.46139
0	13	13	7	0	0	68	712	7.5	1.65865
1359	19	22	7	2	6	30	361	3.5	3.08862
0	2	1	7	0	1	30	312	7.5	2.31397
0	0	1	7	1	0	2	277	10	5.91662
160	23	14	7	1	1	32	802	2	7.56325
0	1	1	7	2	0	22	489	3.5	4.54347
0	0	5	10	0	0	52	333	7.5	2.14568
0	1	1	7	0	0	15	187	7.5	2.2338
222	1	33	7	0	0	15	533	1	7.02319
576	14	4	7	2	0	17	358	3	5.00968
0	1	5	7	1	1	26	465	5.9	3.7728
55	3	1	7	0	0	7	171	6	3.43712
0	0	1	7	1	1	3	659	3	7.03665
500	9	17	10	3	2	68	1023	5	3.71552
1584	14	1331	10	3	2	68	1023	8.5	3.71826
0	0	1	7	2	14	65	508	3.5	4.71509
67	0	1	8	0	0	6	879	1	7.41993
0	8	5	7	2	0	41	306	3.5	4.85577
0	0	1	4	0	0	3	57	5	4.2346
0	0	1	7	3	0	47	207	6.5	2.84658
0	0	1	9	0	0	6	89	9	2.62504
0	0	1	7	3	3	1	698	6.5	7.15616
199	8	1	7	0	1	16	67	7.5	2.37965
85	6	1	7	0	1	32	243	7.5	6.17328
63	0	1	7	1	2	78	804	8	4.70768
0	0	6	7	1	3	4	595	3.5	5.49158
0	0	8	7	2	0	9	488	5	4.17829
2136	22	2	7	3	4	3	225	1	7.46331
57	1	1	7	1	1	12	254	2	5.89041
0	0	14	7	0	1	26	131	8.5	0.337382
0	0	1	7	2	1	13	557	6	3.57146
0	0	3	7	0	0	25	384	3.5	4.52387
0	1	1	7	0	0	27	478	2	6.17115
0	0	1	7	1	0	5	386	6	3.42509
146	1	3	7	3	0	30	334	2	6.18669
0	0	3	7	2	0	28	273	2	6.18729
0	1	1	7	2	1	58	408	3	5.23046
0	0	1	7	0	1	7	354	2	6.20843
0	0	1	7	0	0	19	369	7	6.239
0	0	12	7	1	0	2	218	10	5.23355
0	0	1	7	0	0	21	594	7	3.07435
0	3	1	7	1	2	7	303	5.9	3.84259
0	0	0	7	1	0	50	803	8.5	0.919631
0	0	1	7	0	0	7	135	5	4.09764
56	5	2	7	0	2	129	1372	2	6.16865
0	3	68	7	3	9	13	518	1	7.17067
0	5	2	7	1	2	4	80	7	1.91923
3053	62	118	10	3	6	11	1496	1	7.26907
505	6	2	7	3	9	46	267	3	5.29706
0	1	1	7	2	0	63	358	2	5.89977
89	1	37	7	2	2	7	252	8.5	4.13282
164	2	70	7	1	2	2	370	1	6.71969
490	14	3	7	3	3	13	393	1	7.42767
3688	52	35	7	0	0	8	767	5	4.31504
1942	15	62	7	3	0	10	260	3	5.30274
71	3	7	7	2	2	24	478	2	6.15766
105	4	2	8	0	1	136	1601	6.5	2.55832
305	1	12	7	1	0	28	552	6	3.08244
112	1	1	8	1	0	10	345	3	5.16583
0	1	0	7	0	0	19	183	8.5	1.63388
0	0	1	7	0	0	10	448	1	6.98441
0	0	1	7	1	2	1	161	2	6.15152
79	7	1	7	0	0	3	308	6	3.3851
0	1	15	7	1	0	17	352	3	4.84714
0	1	1	7	0	3	25	288	8	0.849829
64	5	7	7	0	0	26	939	7.5	2.28769
0	1	1	8	2	0	116	1131	3	5.15607
0	0	1	7	0	2	2	30	7	2.103
0	4	21	7	2	8	1	322	1	6.95179
0	0	1	7	1	0	30	500	5	4.20034
0	0	1	7	0	4	28	211	7.5	2.14788
0	0	2	7	2	1	6	372	3.5	4.88348
0	0	1	7	3	1	6	47	9	0.371172
80	0	3	7	0	1	20	288	3	5.2753
0	0	5	7	0	6	17	406	1	7.20973
0	1	1	7	3	1	31	726	1	6.40196
82	3	68	7	1	2	4	528	1	7.7932
0	1	171	7	1	0	2	618	1	7.37047
0	1	1	7	1	0	14	465	5	4.12604
0	16	2	7	3	0	15	779	1	6.8908
0	0	6	7	0	0	3	22	7	1.94962
85	3	1	7	3	0	57	901	3	5.17977
0	0	1	7	1	2	16	461	1	7.15107
187	7	21	7	1	0	7	195	2	6.09318
0	0	51	7	0	4	3	370	1	7.42305
0	2	11	7	2	5	1	370	1	7.03136
0	0	1	9	0	0	7	3157	5.9	3.60619
180	2	3	7	1	5	68	140	7.5	2.1426
54	0	1	7	0	3	133	1246	8	1.28822
432	7	4	7	3	0	20	440	5	5.22214
76	0	9	7	0	1	8	69	6	3.24983
132	0	10	7	0	0	37	281	3	5.31635
0	0	1	7	0	0	8	334	3	5.2549
162	1	5	7	0	2	0	878	3.5	5.12896
0	0	40	7	3	2	5	514	10	7.4501
0	0	1	7	2	0	25	382	3.5	4.81132
0	0	5	7	0	0	51	293	5	5.07276
0	0	1	7	2	2	8	273	2	7.17015
0	0	1	7	0	0	17	207	10	5.63147
0	1	31	7	3	1	7	222	2	6.15617
0	0	1	7	1	0	13	23	7	1.92438
3738	42	9	7	1	0	21	545	3	4.90446
0	0	11	7	0	13	3	84	1	7.20912
0	0	0	7	0	3	11	65	5.75	0.434332
0	0	1	3	1	1	10	85	3.5	4.82524
125	4	4	7	1	3	3	415	3.5	4.73463
0	0	1	7	0	0	65	342	7	1.57381
0	2	1	10	2	1	45	597	7.5	2.37008
0	0	1	7	1	3	2	177	3.5	4.61788
0	0	1	7	1	0	5	309	1	7.30007
0	0	1	7	0	1	4	136	6	2.87328
0	0	5	7	1	3	5	103	5.9	4.0256
0	2	1	8	1	0	110	396	7.5	2.04394
0	1	30	7	2	9	6	910	1	7.29333
53	0	1	7	0	0	9	510	3	5.79898
0	0	1	7	3	0	3	170	1	5.92029
52	0	1	7	2	2	15	257	2	6.42768
0	0	34	7	0	1	9	294	7	2.01699
0	0	1	7	0	1	10	286	7.5	2.3429
351	0	6	7	2	0	51	389	3	5.1852
0	0	1	7	0	0	7	143	1	6.23379
0	0	1	7	0	0	5	102	3	5.12162
0	0	11	7	0	0	6	189	7	1.93269
0	0	1	7	0	0	13	109	8	4.74079
0	0	5	7	0	1	115	599	6.5	2.83365
0	3	1	7	3	1	25	810	2	7.41239
0	0	20	7	0	0	3	159	8.5	0.884793
182	8	1	8	0	0	28	608	3	5.29937
0	0	10	7	0	1	9	289	6	3.17266
116	0	1	7	1	0	4	215	5	7.02301
0	1	3	7	2	5	30	472	3.5	4.74126
0	0	1	7	2	1	38	816	1	7.1841
0	0	1	7	1	0	31	290	3.5	4.6114
2178	34	10	7	1	3	13	149	3	5.13709
0	1	1	7	1	6	12	454	1	7.45022
68	0	1	7	1	0	12	268	1	5.39794
0	0	1	7	0	0	11	46	7	2.22344
818	7	11	7	3	1	41	212	3.5	4.67682
0	8	5	10	0	5	5	442	7.5	2.52945
1395	20	96	7	1	1	19	596	3.5	3.56544
0	3	1	7	0	0	37	158	5	3.80743
58	0	43	7	0	1	4	143	8.5	0.78667
0	0	0	7	0	0	11	50	8.5	0.831121
0	1	1	7	0	1	1	430	1	6.35453
56	3	2	7	3	2	61	684	3	4.91363
0	1	1	7	2	1	28	549	3	4.90995
0	0	1	7	0	0	34	205	3	5.17067
0	0	84	7	1	0	9	391	5.9	3.92211
0	0	1	8	2	2	22	475	1	5.60293
111	0	6	7	1	0	28	1125	1	6.60107
0	0	1	7	0	0	21	356	2	6.08761
0	4	5	7	0	0	11	27	7.5	2.38918
0	0	3	7	0	0	6	390	1	6.88552
836	16	6	7	3	0	34	844	3	6.53722
0	0	1	7	0	0	41	662	8	3.23661
0	0	1	7	0	0	7	168	5.9	3.8503
0	0	1	7	1	0	29	653	6	4.796
0	0	5	7	1	2	44	683	5	4.21158
0	0	1	7	2	0	16	203	6.5	6.19929
0	0	4	7	0	0	10	678	5	4.41269
0	6	9	7	0	0	7	216	3	6.18804
0	0	1	7	0	0	94	306	5	4.00729
0	2	26	7	0	1	8	87	7	2.39513
195	0	1	7	2	2	35	127	7.5	5.01792
0	1	0	7	0	3	3	99	8.5	0.621629
56	1	12	7	0	0	9	201	8	4.17136
73	4	47	7	2	0	22	406	1	6.32955
0	0	1	7	1	0	23	676	6.5	5.22235
0	1	4	7	3	0	43	796	3	5.30002
163	7	7	7	2	2	8	484	7.5	2.3356
0	1	1	7	0	0	7	201	3	5.14555
0	0	1	7	0	4	32	193	8	6.18466
0	1	3	7	1	0	41	195	2	6.15992
176	5	1	7	3	0	6	141	3	5.22223
0	2	12	7	0	1	29	287	3	4.91503
0	2	5	7	2	1	40	2628	6.5	2.63989
0	5	8	10	0	0	67	609	3.5	4.79031
0	1	1	7	1	0	21	485	5.9	3.65388
171	2	13	7	0	0	4	500	1	7.53205
106	0	2	7	1	1	59	313	6	2.26843
0	0	1	7	1	0	32	128	5.9	3.66394
0	0	1	7	1	1	35	390	2	7.36259
0	0	10	7	3	4	15	409	1	7.37379
223	9	3	7	1	1	11	268	7.5	2.89454
3487	60	34	7	0	3	54	460	1	7.31263
0	0	1	7	1	0	4	138	6.5	3.67205
66	1	1	7	2	2	28	373	1	6.85838
0	0	3	7	0	1	28	85	6	3.3685
0	0	2	7	0	0	5	491	5	4.14485
0	0	1	7	2	0	11	265	3.5	4.75993
0	0	1	7	3	0	25	257	6	3.17384
0	0	1	7	0	0	21	194	3.5	4.46042
0	1	39	7	0	2	5	217	8.5	4.62215
0	0	3	7	3	0	5	287	2	6.18768
65	2	6	7	0	0	3	543	3	4.68137
0	0	10	8	3	0	41	458	1	7.45022
0	1	1	7	1	0	8	244	6	3.3679
0	0	1	7	0	0	12	99	6	3.14268
0	0	1	8	0	2	22	302	2	5.896
1825	20	11	7	2	2	33	327	3	5.14891
0	0	1	7	0	5	17	1182	1	7.57613
0	0	1	7	1	1	90	757	6.5	2.69337
0	0	1	7	1	1	233	361	7	1.88502
0	0	0	7	0	0	4	19	8.5	1.16454
0	2	1	7	2	1	60	295	5	4.23185
933	15	22	7	1	0	87	1251	1	7.22451
173	1	30	7	0	0	38	87	8.5	0.855457
0	0	5	8	3	4	1	1468	1	7.07917
93	0	200	7	1	0	5	791	8.5	7.11086
0	0	1	7	0	0	3	147	3.5	4.52944
0	1	1	7	0	2	2	162	3.5	4.39217
0	0	5	7	1	0	30	234	5	7.45023
0	1	1	7	0	0	9	142	7	1.94921
0	0	2	7	2	2	9	151	2	6.16288
0	1	4	7	2	2	14	469	3.5	4.64396
52	0	5	7	1	0	50	366	7.5	4.20668
0	0	2	7	2	0	2	459	1	7.21135
1065	23	7	7	0	0	14	482	1	6.5069
56	0	5	7	2	0	37	552	1	6.01121
0	4	5	7	0	0	5	218	3	5.18426
151	2	1	7	0	0	13	275	3	6.75082
0	0	1	7	2	1	51	173	6	3.37788
0	0	1	7	2	0	14	88	5.9	3.79753
0	25	3	7	1	0	5	302	3	5.234
0	8	1	7	2	0	7	312	8	1.38484
0	0	1	7	3	3	27	67	8	0.938389
59	2	1	7	3	4	64	1367	2	7.46349
149	4	5	7	0	2	10	169	5	4.27742
56	2	6	7	1	0	19	270	3	5.15456
0	0	1	7	0	0	18	352	6.5	2.49887
0	1	30	7	2	3	1	370	1	6.94245
0	0	5	7	0	0	7	386	5	4.1348
0	0	14	7	0	0	8	340	9	3.25217
0	0	5	7	1	0	9	91	9	0.313369
54	2	1	7	0	0	37	574	1	6.80442
0	0	1	7	0	2	6	176	2	6.28878
897	18	1	7	2	0	30	412	1	6.30843
0	0	1	7	1	1	38	593	3	5.24396
0	0	18	7	1	2	2	403	6	3.37351
0	0	3	7	1	0	13	411	3.5	4.45044
0	0	1	7	2	0	2	307	3	6.44753
0	2	1	7	3	6	2	296	7.5	2.39739
0	0	1	7	2	2	44	571	3.5	4.81633
1681	5	10	7	0	0	43	296	7	2.55351
0	2	2	7	2	0	10	162	5	4.1901
0	4	1	7	2	0	22	356	5	4.01098
2220	4	10	7	0	2	12	418	2	5.78223
55	1	5	7	1	0	10	235	3	4.91791
0	0	3	7	0	1	4	949	5.9	6.80066
0	0	1	7	2	6	16	180	1	7.38385
1504	17	3	7	0	1	64	1007	3	4.905
0	0	5	7	0	0	18	383	5	3.99002
85	0	8	7	2	2	29	695	5	3.99368
0	0	1	7	0	1	101	1099	6.5	2.52967
0	0	1	7	1	1	14	94	6.5	2.77285
0	1	2	7	2	0	69	288	3	5.14857
55	0	1	7	1	2	3	39	5	4.28654
0	0	5	7	3	6	5	190	2	7.39182
0	0	1	8	1	0	74	562	1	5.69665
62	2	1	7	1	1	18	828	2	6.06315
374	9	3	7	2	0	29	455	1	6.44478
0	0	1	7	3	0	231	304	6	5.98429
0	1	1	7	0	0	17	310	6.5	3.99819
0	3	2	7	3	0	17	376	1	7.46704
0	0	1	7	1	3	44	309	5	4.20016
0	0	5	7	1	0	11	404	7.5	3.35722
0	1	5	9	0	5	14	2821	1	7.30885
0	0	1	7	0	0	11	137	6	3.23393
73	1	5	7	1	5	6	757	5	4.17932
0	0	20	7	0	2	36	306	8.5	1.64649
0	0	1	7	3	2	4	94	6	5.24253
0	0	1	7	3	3	72	511	5	4.02197
266	2	11	7	0	0	13	248	3	6.68604
0	0	3	7	1	1	4	253	2	6.14882
0	0	1	7	1	0	50	344	3	5.20128
0	0	1	7	0	3	16	605	3	7.43676
0	0	1	7	0	0	16	132	3	5.01221
0	5	10	7	0	0	1	22	7.5	1.70738
128	1	61	7	0	6	2	21	8.5	0.905628
0	0	2	7	1	1	14	275	2	6.14607
130	1	2	7	2	0	45	705	2	5.93791
0	0	3	7	1	0	11	117	5	5.285
858	16	9	7	2	0	2	221	3	6.18699
72	0	1	7	0	1	21	1077	3	5.23155
0	0	1	7	0	0	87	534	5.9	3.8427
0	3	1	7	1	1	22	579	3.5	4.51387
0	4	3	7	2	0	5	193	1	6.0282
0	0	1	7	0	0	10	107	3	4.89143
0	0	1	7	0	2	22	194	6	4.90541
0	0	1	7	0	1	7	421	6.5	2.93159
0	0	1	7	0	9	87	213	10	5.86461
67	0	1	7	0	3	18	122	8	1.17425
0	2	5	7	2	1	26	478	1	5.29955
0	0	10	7	0	0	2	369	2	7.31557
0	0	1	7	0	1	1	222	6.5	2.90704
0	0	8	7	0	1	36	287	3.5	7.29081
0	0	5	7	1	1	12	261	1	7.19609
112	1	2	7	0	4	88	522	6.5	5.19815
0	0	1	7	1	0	5	168	3.5	4.70765
0	1	1	7	0	3	56	182	5	4.32617
63	3	1	7	0	0	18	161	3	5.21796
157	1	1	7	0	0	18	362	3	5.19322
68	6	21	7	0	1	19	672	5	4.26384
2774	22	57	7	0	2	87	676	2	6.02358
0	0	23	7	3	2	12	228	3	5.23568
55	4	1	7	2	1	8	393	1	7.44208
0	0	1	7	1	0	52	340	3	5.27002
0	0	1	7	0	0	9	63	8	1.46106
0	0	1	7	0	2	9	494	6	2.59275
107	4	4	7	2	0	16	463	3.5	5.25467
0	0	3	7	3	2	21	494	1	6.19029
0	0	6	7	0	0	5	169	5	2.13398
70	2	6	7	0	2	42	699	1	7.17679
0	0	0	7	1	1	68	1049	8.5	3.48913
342	2	4	7	2	1	31	127	3	5.7921
98	3	2	7	0	0	35	620	3.5	4.81813
0	2	1	7	0	2	45	767	1	6.77357
0	1	1	7	0	1	200	1503	7.5	2.37913
0	3	2	7	1	3	31	669	7.5	2.86434
0	0	1	7	0	0	43	717	3.5	7.36737
0	0	1	7	2	6	65	485	6.5	2.87119
91	8	2	7	0	2	11	270	3	5.1703
52	1	5	7	2	2	8	424	1	7.46454
0	0	1	7	0	1	14	279	7	1.59764
0	0	1	7	1	3	25	299	2	5.73428
0	0	1	7	0	0	93	117	7.5	2.22701
189	4	23	7	1	0	25	448	7.5	2.26983
2555	32	22	7	3	5	16	771	1	7.17961
0	0	1	7	2	0	5	655	3	6.84949
0	0	5	7	1	1	52	240	2	5.97868
0	9	5	7	0	0	6	462	1	5.97945
0	2	1	7	0	0	2	32	3.5	4.58518
0	0	1	7	1	2	26	463	5.9	3.60645
0	0	1	7	0	0	5	14	1	7.35627
0	1	8	7	1	2	23	429	5.9	5.25611
79	1	23	7	1	1	56	8	2	5.6263
0	0	3	7	3	0	26	341	2	6.11105
0	1	1	7	3	1	19	372	6	3.27839
0	0	1	7	1	2	49	148	5	4.25792
56	1	10	7	0	0	14	93	5.9	3.79766
65	1	1	7	3	7	23	446	1	7.45031
0	0	6	7	0	0	28	450	6	6.86391
0	0	5	7	0	4	13	269	6	3.43733
98	3	1	7	1	0	63	137	5	4.07394
0	1	3	7	0	0	12	254	5.9	3.69886
0	1	5	7	1	0	22	658	8	1.46123
0	0	2	7	1	0	14	352	1	5.0554
0	1	1	7	0	2	13	281	5	4.66993
0	0	1	7	0	3	19	1413	1	6.8909
0	0	5	7	0	6	2	306	1	7.28309
0	0	1	7	3	13	23	373	1	6.04453
0	0	1	7	2	1	59	316	5.9	3.53497
0	0	3	7	0	0	7	90	9	0.286208
0	1	5	7	0	0	17	807	1	6.66345
213	1	6	7	3	0	18	311	2	3.87524
1251	19	2	7	0	0	90	835	3	4.92213
0	1	10	7	0	0	2	46	7	1.62465
0	1	2	7	0	0	5	69	8.5	0.934834
0	2	1	7	0	8	19	587	6	3.76581
525	13	36	7	2	8	11	441	1	7.47254
0	1	7	7	0	1	19	126	7	1.68288
0	0	6	7	2	1	3	59	6	5.42319
0	0	1	7	0	3	5	97	3.5	4.83588
52	7	1	7	1	1	4	60	5	4.11357
0	0	1	7	1	1	13	236	2	5.89066
0	0	10	7	1	0	15	425	1	4.52978
0	1	1	7	0	0	73	293	1	5.85046
0	0	11	7	1	0	23	293	1	6.06207
51	0	1	7	0	1	6	88	7	1.69497
85	2	8	7	0	4	12	69	3	5.28346
0	3	1	7	2	0	32	274	3	5.16798
0	0	1	7	2	0	5	228	6.5	2.70483
724	16	1	7	2	0	52	778	1	5.14642
0	0	1	7	1	2	76	761	5.9	3.84392
62	11	3	7	0	0	8	41	8	1.23968
103	3	20	7	0	5	2	131	10	5.83941
0	0	1	7	0	2	26	332	1	7.14285
0	0	1	7	2	1	88	402	5.9	3.4465
0	1	6	7	3	0	8	286	2	6.05657
2429	37	13	7	3	2	51	611	3	5.30247
0	0	6	7	1	2	18	352	5	4.30298
0	0	1	7	1	0	9	389	3.5	4.724
53	3	2	7	2	0	12	191	1	5.48273
0	0	2	7	0	0	12	289	3.5	4.57108
0	1	1	7	2	0	11	414	1	5.84945
876	9	17	7	3	1	21	332	3	5.59741
108	2	1	7	1	3	24	371	5	3.77021
0	0	1	7	0	2	16	146	5.9	3.70237
0	0	1	7	1	4	3	482	1	7.13299
0	1	3	7	2	1	49	1017	5	5.30248
0	1	1	7	1	1	29	225	3	4.88379
63	1	3	7	3	0	3	336	1	6.36535
0	0	1	7	0	2	43	118	6	3.11911
265	9	11	7	0	4	3	500	1	7.48782
0	3	23	7	0	0	3	199	1	7.04512
0	0	1	7	3	1	32	162	2	5.9563
344	11	3	7	1	0	21	539	3.5	4.60089
0	0	1	7	1	0	27	141	7	4.1879
0	0	1	7	0	1	25	103	9	2.31039
0	2	1	7	2	4	46	1128	1	7.07289
1157	3	15	7	0	2	66	161	7	3.16897
0	0	1	7	0	0	5	45	9	0.386341
0	0	1	7	1	1	26	728	3	5.03839
0	2	3	7	0	0	21	772	5	4.15641
0	0	1	7	0	0	17	143	2	6.01455
61	4	1	7	1	1	5	325	3.5	4.54342
0	1	1	7	0	0	26	427	3.5	4.84092
54	5	1	7	0	1	62	269	1	6.10453
0	0	5	7	0	0	10	172	3	4.91915
0	4	1	7	1	2	9	479	3	4.74071
0	0	1	7	3	0	10	258	3	4.82623
64	1	2	7	3	0	25	230	3.5	5.88124
0	1	11	7	0	5	28	308	1	7.14967
0	1	2	7	0	0	11	186	5	3.88196
0	2	2	7	1	4	33	337	2	6.22306
0	0	1	7	0	0	48	798	7.5	2.03869
0	0	10	7	3	3	9	350	3	5.29689
0	0	1	7	2	0	10	123	5	4.07532
0	0	3	7	2	0	45	592	3	4.25874
394	11	2	7	2	1	24	621	1	7.26581
0	0	1	7	1	2	19	135	3.5	4.85856
0	0	5	7	0	0	7	110	2	6.94275
0	5	9	7	0	0	20	102	8	0.663244
0	2	3	7	3	0	7	1215	3	6.69618
[truncated: 1,316 more rows]
